# Supplementary material for: Transferrin Receptor‐Mediated Iron Uptake Promotes Colon Tumorigenesis
Source: Adv Sci (Weinh). 2023 Jan 26;10(10):2207693. doi: 10.1002/advs.202207693 (PMC10074045; doi:10.1002/advs.202207693)
Supplement: Supplementary file 2 — Supplemental TableS1 [file ADVS-10-2207693-s001.xlsx]

## Sheet: Sheet1
Supplemental Table 1: Genes significantly changed by DFO in Organoid (p<0.05)
test_id	gene_id	gene	locus	sample_1	sample_2	status	value_1 (CON)	value_2 (DFO)	log2(fold_change)	test_stat	p_value	q_value	significant
CDCA7	CDCA7	CDCA7	2:174219560-174233718	SCRCON	SCRDFO	OK	52.2242	1.97216	-4.72687	-4.81693	0.00015	0.122241	no
PMFBP1	PMFBP1	PMFBP1	16:72152995-72206349	SCRCON	SCRDFO	OK	3.99978	0.161375	-4.63143	-3.76979	0.00795	0.476793	no
KCNH6	KCNH6	KCNH6	17:61600694-61626338	SCRCON	SCRDFO	OK	1.64028	0.0769358	-4.41414	-3.18254	0.0232	0.654609	no
SLC26A2	SLC26A2	SLC26A2	5:149340299-149366963	SCRCON	SCRDFO	OK	14.4649	0.70166	-4.36564	-4.49034	0.0008	0.244482	no
DLL1	DLL1	DLL1	6:170591293-170599697	SCRCON	SCRDFO	OK	10.9504	0.55334	-4.30668	-3.73761	0.0079	0.476793	no
ABCA4	ABCA4	ABCA4	1:94458393-94586705	SCRCON	SCRDFO	OK	0.646943	0.03447	-4.23022	-3.10366	0.02295	0.654609	no
C21orf58	C21orf58	C21orf58	21:47721046-47743785	SCRCON	SCRDFO	OK	3.18568	0.177669	-4.16434	-3.21754	0.0154	0.590777	no
CLCA2	CLCA2	CLCA2	1:86889768-86922240	SCRCON	SCRDFO	OK	2.72831	0.152636	-4.15983	-3.43392	0.01125	0.542734	no
NEURL	NEURL	NEURL	10:105253734-105352309	SCRCON	SCRDFO	OK	14.8371	0.858434	-4.11136	-4.07955	0.0005	0.216469	no
SLC39A2	SLC39A2	SLC39A2	14:21467413-21470034	SCRCON	SCRDFO	OK	4.37222	0.253973	-4.10562	-2.91281	0.0318	0.712714	no
L1TD1	L1TD1	L1TD1	1:62660473-62678001	SCRCON	SCRDFO	OK	26.5424	1.56156	-4.08724	-4.07413	0.00155	0.29416	no
CD8B	CD8B	CD8B	2:87042459-87122165	SCRCON	SCRDFO	OK	1.25719	0.0749689	-4.06776	-1.87127	0.03785	0.73953	no
PIF1	PIF1	PIF1	15:65107832-65117838	SCRCON	SCRDFO	OK	5.91833	0.375543	-3.97814	-3.36214	0.0113	0.542734	no
KIF15	KIF15	KIF15	3:44803208-44894748	SCRCON	SCRDFO	OK	8.21029	0.529867	-3.95373	-3.34742	0.01075	0.531895	no
KLK15	KLK15	KLK15	19:51328544-51334779	SCRCON	SCRDFO	OK	18.5373	1.22818	-3.91584	-3.35209	0.01235	0.546635	no
KLK4	KLK4	KLK4	19:51409607-51413994	SCRCON	SCRDFO	OK	4.85132	0.322467	-3.91116	-3.01879	0.021	0.640824	no
MYB	MYB	MYB	6:135502452-135540311	SCRCON	SCRDFO	OK	36.5861	2.50842	-3.86644	-4.0523	0.00195	0.317827	no
WDR76	WDR76	WDR76	15:44119111-44160617	SCRCON	SCRDFO	OK	7.20282	0.49783	-3.85484	-3.21154	0.0119	0.546635	no
STMN1	STMN1	STMN1	1:26210676-26233368	SCRCON	SCRDFO	OK	92.6749	6.6983	-3.79031	-3.87628	0.00205	0.319109	no
GINS2	GINS2	GINS2	16:85711279-85722588	SCRCON	SCRDFO	OK	41.3538	3.05327	-3.75959	-3.65086	0.00075	0.244482	no
TFAP4	TFAP4	TFAP4	16:4307186-4323001	SCRCON	SCRDFO	OK	15.1072	1.1417	-3.72597	-3.18159	0.0156	0.590777	no
CDCA7L	CDCA7L	CDCA7L	7:21582832-21985542	SCRCON	SCRDFO	OK	16.4677	1.24894	-3.72087	-3.64826	0.0018	0.308794	no
ERVMER34-1	ERVMER34-1	ERVMER34-1	4:53609683-53617807	SCRCON	SCRDFO	OK	1.59577	0.121402	-3.71639	-2.63696	0.03135	0.712005	no
ADH1C	ADH1C	ADH1C	4:100257648-100273917	SCRCON	SCRDFO	OK	66.8557	5.15482	-3.69706	-3.76873	0.00355	0.378321	no
ATOH1	ATOH1	ATOH1	4:94750077-94751142	SCRCON	SCRDFO	OK	64.0144	5.1748	-3.62882	-3.67914	0.00145	0.29416	no
LINC00261	LINC00261	LINC00261	20:22541191-22559280	SCRCON	SCRDFO	OK	6.63041	0.547611	-3.59787	-3.04912	0.0172	0.604794	no
SLC6A4	SLC6A4	SLC6A4	17:28521336-28562986	SCRCON	SCRDFO	OK	0.689632	0.0575132	-3.58386	-2.73559	0.0292	0.703523	no
ZDHHC8P1	ZDHHC8P1	ZDHHC8P1	22:23732791-23744799	SCRCON	SCRDFO	OK	1.9779	0.170238	-3.53835	-2.71968	0.02465	0.66328	no
CBFA2T3	CBFA2T3	CBFA2T3	16:88941262-89043504	SCRCON	SCRDFO	OK	2.89246	0.252626	-3.51722	-2.93616	0.017	0.602808	no
GDF10	GDF10	GDF10	10:48425787-48439138	SCRCON	SCRDFO	OK	1.29134	0.113078	-3.51347	-2.5676	0.0325	0.718881	no
CENPF	CENPF	CENPF	1:214776531-214837914	SCRCON	SCRDFO	OK	12.4195	1.11572	-3.47656	-3.83237	0.0006	0.244482	no
IRF8	IRF8	IRF8	16:85932773-85956211	SCRCON	SCRDFO	OK	18.3106	1.66152	-3.4621	-3.4656	0.00145	0.29416	no
ITM2A	ITM2A	ITM2A	X:78615880-78623049	SCRCON	SCRDFO	OK	8.08064	0.734622	-3.4594	-2.80746	0.01945	0.625198	no
LGR5	LGR5	LGR5	12:71833812-71978621	SCRCON	SCRDFO	OK	13.2387	1.21624	-3.44426	-3.29463	0.002	0.319109	no
CDKN2C	CDKN2C	CDKN2C	1:51434366-51440309	SCRCON	SCRDFO	OK	4.23845	0.391288	-3.43724	-2.72499	0.02075	0.637407	no
RASD2	RASD2	RASD2	22:35937351-35950045	SCRCON	SCRDFO	OK	5.99548	0.554414	-3.43484	-2.89073	0.01875	0.623099	no
POLE2	POLE2	POLE2	14:50110269-50155098	SCRCON	SCRDFO	OK	8.8555	0.83383	-3.40875	-2.73945	0.02365	0.658408	no
PRIM1	PRIM1	PRIM1	12:57125363-57146146	SCRCON	SCRDFO	OK	19.4184	1.83097	-3.40675	-2.89061	0.02315	0.654609	no
EPHB3	EPHB3	EPHB3	3:184279586-184300196	SCRCON	SCRDFO	OK	75.5176	7.16752	-3.39727	-3.9218	0.0009	0.244482	no
CENPA	CENPA	CENPA	2:27008881-27017455	SCRCON	SCRDFO	OK	12.6151	1.20652	-3.38623	-2.78251	0.03755	0.73953	no
LMNB1	LMNB1	LMNB1	5:126112314-126172712	SCRCON	SCRDFO	OK	68.2441	6.59894	-3.3704	-3.29451	0.00455	0.418234	no
CACNA2D2	CACNA2D2	CACNA2D2	3:50400230-50540892	SCRCON	SCRDFO	OK	3.33733	0.328839	-3.34324	-2.68744	0.02065	0.635745	no
RNF157	RNF157	RNF157	17:74132414-74236390	SCRCON	SCRDFO	OK	5.3495	0.529697	-3.33616	-2.75354	0.0277	0.691452	no
RTN4RL1	RTN4RL1	RTN4RL1	17:1837970-1928178	SCRCON	SCRDFO	OK	3.87351	0.383641	-3.33581	-2.78719	0.0211	0.64246	no
PRTFDC1	PRTFDC1	PRTFDC1	10:25137553-25241533	SCRCON	SCRDFO	OK	11.4888	1.14107	-3.33176	-2.72983	0.0244	0.66328	no
NEIL3	NEIL3	NEIL3	4:178230990-178284092	SCRCON	SCRDFO	OK	3.37	0.335175	-3.32976	-2.64221	0.0303	0.706417	no
UHRF1	UHRF1	UHRF1	19:4909509-4962165	SCRCON	SCRDFO	OK	12.7081	1.27575	-3.31633	-3.3705	0.0012	0.272538	no
SYNE1	SYNE1	SYNE1	6:152442818-152958534	SCRCON	SCRDFO	OK	0.639078	0.0645996	-3.30639	-2.71943	0.02375	0.658408	no
CLCA1	CLCA1	CLCA1	1:86934525-86965974	SCRCON	SCRDFO	OK	717.823	74.2659	-3.27286	-2.99695	0.0148	0.581164	no
MCM10	MCM10	MCM10	10:13203553-13253104	SCRCON	SCRDFO	OK	6.42142	0.671247	-3.25798	-3.08612	0.00465	0.418234	no
SMAD9	SMAD9	SMAD9	13:37418967-37494409	SCRCON	SCRDFO	OK	2.38705	0.255849	-3.22186	-2.6181	0.02805	0.693933	no
CDT1	CDT1	CDT1	16:88870185-88875666	SCRCON	SCRDFO	OK	17.2964	1.86327	-3.21457	-3.24541	0.0036	0.380721	no
PSRC1	PSRC1	PSRC1	1:109822175-109825790	SCRCON	SCRDFO	OK	14.0016	1.52316	-3.20045	-2.968	0.01875	0.623099	no
WDR62	WDR62	WDR62	19:36545782-36596012	SCRCON	SCRDFO	OK	6.62715	0.723066	-3.19619	-3.05659	0.0032	0.377324	no
BEST2	BEST2	BEST2	19:12863406-12869271	SCRCON	SCRDFO	OK	23.1289	2.53752	-3.1882	-3.1092	0.0052	0.426277	no
OXGR1	OXGR1	OXGR1	13:97637972-97646604	SCRCON	SCRDFO	OK	2.74221	0.309779	-3.14603	-2.53059	0.0413	0.753847	no
KLK3	KLK3	KLK3	19:51358170-51364020	SCRCON	SCRDFO	OK	9.14539	1.03404	-3.14475	-2.37941	0.0385	0.742868	no
CD200	CD200	CD200	3:112051915-112081658	SCRCON	SCRDFO	OK	1.47343	0.167913	-3.13339	-2.31398	0.04045	0.753821	no
TTPA	TTPA	TTPA	8:63972047-63998612	SCRCON	SCRDFO	OK	5.09559	0.581528	-3.13133	-2.62321	0.0304	0.706417	no
NEK2	NEK2	NEK2	1:211831598-211848972	SCRCON	SCRDFO	OK	17.0464	1.95219	-3.1263	-3.05575	0.00335	0.377324	no
ORC1	ORC1	ORC1	1:52838500-52870143	SCRCON	SCRDFO	OK	13.2041	1.52163	-3.11729	-3.08779	0.00555	0.43937	no
BLM	BLM	BLM	15:91260578-91358686	SCRCON	SCRDFO	OK	5.35317	0.617423	-3.11606	-2.6027	0.03425	0.724427	no
ASPM	ASPM	ASPM	1:197053256-197115824	SCRCON	SCRDFO	OK	6.29116	0.729719	-3.10791	-3.16023	0.01035	0.527165	no
KIF18B	KIF18B	KIF18B	17:43002078-43025079	SCRCON	SCRDFO	OK	9.95746	1.15672	-3.10574	-2.90751	0.02315	0.654609	no
HPDL	HPDL	HPDL	1:45792544-45794346	SCRCON	SCRDFO	OK	44.2525	5.16857	-3.09792	-3.10819	0.01065	0.531895	no
ARHGAP31	ARHGAP31	ARHGAP31	3:119013219-119138323	SCRCON	SCRDFO	OK	0.898376	0.105196	-3.09425	-2.47085	0.03625	0.73953	no
GNG4	GNG4	GNG4	1:235710984-235814054	SCRCON	SCRDFO	OK	0.961858	0.112724	-3.09303	-2.43558	0.0329	0.718881	no
MCM5	MCM5	MCM5	22:35796115-35820495	SCRCON	SCRDFO	OK	58.1813	6.9464	-3.06622	-3.40996	0.0029	0.355385	no
TCEA3	TCEA3	TCEA3	1:23707554-23751261	SCRCON	SCRDFO	OK	15.0728	1.79983	-3.06601	-2.57867	0.0316	0.712714	no
TOP2A	TOP2A	TOP2A	17:38544772-38574202	SCRCON	SCRDFO	OK	38.7556	4.62837	-3.06583	-3.57147	0.00125	0.279315	no
TROAP	TROAP	TROAP	12:49716970-49725514	SCRCON	SCRDFO	OK	27.7242	3.32253	-3.06079	-2.35435	0.0347	0.727178	no
ANO7	ANO7	ANO7	2:242127923-242164791	SCRCON	SCRDFO	OK	25.7575	3.08999	-3.05931	-2.56707	0.00155	0.29416	no
BIRC5	BIRC5	BIRC5	17:76210276-76221716	SCRCON	SCRDFO	OK	32.5391	3.93334	-3.04835	-3.19744	0.00735	0.474281	no
FAM64A	FAM64A	FAM64A	17:6347734-6354385	SCRCON	SCRDFO	OK	13.7423	1.67297	-3.03814	-2.48883	0.03185	0.712714	no
SELM	SELM	SELM	22:31500762-31503551	SCRCON	SCRDFO	OK	11.4054	1.38988	-3.03669	-2.44947	0.0397	0.750268	no
DLGAP5	DLGAP5	DLGAP5	14:55614833-55658396	SCRCON	SCRDFO	OK	15.7822	1.92694	-3.03391	-3.023	0.018	0.617257	no
DEPDC1	DEPDC1	DEPDC1	1:68939834-68962799	SCRCON	SCRDFO	OK	6.59373	0.807664	-3.02927	-2.99038	0.0092	0.499831	no
ITGA9	ITGA9	ITGA9	3:37493812-37861281	SCRCON	SCRDFO	OK	2.78063	0.342976	-3.01924	-2.52822	0.0341	0.723463	no
GYLTL1B	GYLTL1B	GYLTL1B	11:45943195-45950647	SCRCON	SCRDFO	OK	9.27821	1.1491	-3.01335	-2.50935	0.03835	0.742868	no
SLFN13	SLFN13	SLFN13	17:33762114-33775856	SCRCON	SCRDFO	OK	3.16181	0.393499	-3.00632	-2.88448	0.0048	0.418234	no
RGMB	RGMB	RGMB	5:98104998-98132198	SCRCON	SCRDFO	OK	62.9226	7.86797	-2.99951	-3.3066	0.0027	0.34947	no
CDCA3	CDCA3	CDCA3	12:6957971-6960456	SCRCON	SCRDFO	OK	35.0178	4.48427	-2.96514	-2.91106	0.0086	0.491136	no
XRCC2	XRCC2	XRCC2	7:152343586-152373250	SCRCON	SCRDFO	OK	4.14563	0.535633	-2.95227	-2.48186	0.0337	0.721607	no
CHP2	CHP2	CHP2	16:23765947-23770256	SCRCON	SCRDFO	OK	10.012	1.30625	-2.93823	-2.44021	0.0412	0.753847	no
HEPACAM2	HEPACAM2	HEPACAM2	7:92817898-92855782	SCRCON	SCRDFO	OK	30.2107	3.95129	-2.93466	-2.87732	0.0126	0.550664	no
MKI67	MKI67	MKI67	10:129894924-129924468	SCRCON	SCRDFO	OK	28.8383	3.78999	-2.92772	-3.38098	0.0015	0.29416	no
E2F1	E2F1	E2F1	20:32263291-32274210	SCRCON	SCRDFO	OK	17.9804	2.37338	-2.92141	-3.00281	0.0091	0.499831	no
CDC7	CDC7	CDC7	1:91966403-91991321	SCRCON	SCRDFO	OK	11.2292	1.48837	-2.91545	-2.72253	0.02615	0.672137	no
DDN	DDN	DDN	12:49388932-49393088	SCRCON	SCRDFO	OK	2.78924	0.372774	-2.9035	-2.40535	0.041	0.753847	no
MCM6	MCM6	MCM6	2:136597195-136634047	SCRCON	SCRDFO	OK	40.5554	5.4474	-2.89626	-3.18061	0.00485	0.419041	no
C11orf92	C11orf92	C11orf92	11:111164113-111179460	SCRCON	SCRDFO	OK	4.62077	0.625865	-2.88421	-2.40496	0.0402	0.751514	no
ARHGAP11A	ARHGAP11A	ARHGAP11A	15:32907690-32931868	SCRCON	SCRDFO	OK	17.8642	2.42605	-2.88039	-3.11482	0.00295	0.355385	no
CENPE	CENPE	CENPE	4:104026962-104119566	SCRCON	SCRDFO	OK	4.42885	0.602102	-2.87885	-2.85099	0.0093	0.501332	no
DLL4	DLL4	DLL4	15:41221530-41231258	SCRCON	SCRDFO	OK	8.30704	1.13561	-2.87087	-2.78522	0.00895	0.499831	no
STOX1	STOX1	STOX1	10:70587293-70655209	SCRCON	SCRDFO	OK	3.29841	0.453829	-2.86155	-2.25178	0.02695	0.681324	no
TBX2	TBX2	TBX2	17:59477256-59486827	SCRCON	SCRDFO	OK	6.10583	0.840697	-2.86053	-2.30692	0.0492	0.805294	no
SKP2	SKP2	SKP2	5:36152144-36184142	SCRCON	SCRDFO	OK	20.3391	2.83774	-2.84144	-2.79345	0.00745	0.474281	no
HMGB2	HMGB2	HMGB2	4:174252526-174255595	SCRCON	SCRDFO	OK	151.101	21.1888	-2.83414	-3.1627	0.0052	0.426277	no
TTK	TTK	TTK	6:80714321-80752244	SCRCON	SCRDFO	OK	11.3387	1.59695	-2.82786	-2.76744	0.0114	0.542734	no
CYTIP	CYTIP	CYTIP	2:158271130-158300604	SCRCON	SCRDFO	OK	8.05573	1.14775	-2.81121	-2.31543	0.04915	0.805294	no
FMOD	FMOD	FMOD	1:203309751-203320289	SCRCON	SCRDFO	OK	7.04004	1.00395	-2.80989	-2.26483	0.0496	0.806524	no
USP13	USP13	USP13	3:179370932-179507189	SCRCON	SCRDFO	OK	3.22856	0.468429	-2.78499	-2.69058	0.0099	0.520827	no
FAM83D	FAM83D	FAM83D	20:37554954-37581703	SCRCON	SCRDFO	OK	18.8771	2.7868	-2.75995	-2.79531	0.0134	0.564266	no
FOXM1	FOXM1	FOXM1	12:2945981-2998691	SCRCON	SCRDFO	OK	33.6044	4.97644	-2.75547	-2.42574	0.0366	0.73953	no
CDC45	CDC45	CDC45	22:19467413-19508135	SCRCON	SCRDFO	OK	22.0436	3.27654	-2.75012	-2.69145	0.0166	0.600461	no
CDKN3	CDKN3	CDKN3	14:54863672-54886934	SCRCON	SCRDFO	OK	41.382	6.17558	-2.74436	-2.665	0.03015	0.706417	no
AURKB	AURKB	AURKB	17:8108048-8113944	SCRCON	SCRDFO	OK	32.3956	4.86808	-2.73437	-2.71543	0.0087	0.491958	no
MCM7	MCM7	MCM7	7:99690403-99723128	SCRCON	SCRDFO	OK	142.909	21.489	-2.73342	-2.72768	0.0128	0.55416	no
KIAA1324	KIAA1324	KIAA1324	1:109656584-109749403	SCRCON	SCRDFO	OK	26.25	3.94914	-2.73271	-3.15422	0.0029	0.355385	no
CREB3L1	CREB3L1	CREB3L1	11:46299227-46342972	SCRCON	SCRDFO	OK	19.8264	2.99851	-2.72511	-2.73975	0.0183	0.620051	no
E2F2	E2F2	E2F2	1:23832919-23857712	SCRCON	SCRDFO	OK	8.43231	1.27932	-2.72055	-2.76028	0.01735	0.605895	no
UBE2C	UBE2C	UBE2C	20:44441254-44445596	SCRCON	SCRDFO	OK	89.1771	13.5454	-2.71887	-2.85298	0.00575	0.442874	no
CCNB1	CCNB1	CCNB1	5:68462836-68474070	SCRCON	SCRDFO	OK	64.3211	9.83677	-2.70904	-2.9762	0.008	0.477724	no
NCAPH	NCAPH	NCAPH	2:97001483-97041274	SCRCON	SCRDFO	OK	9.4465	1.45889	-2.69491	-2.71989	0.0177	0.60999	no
MB	MB	MB	22:36002810-36019401	SCRCON	SCRDFO	OK	15.4524	2.42225	-2.67341	-2.38783	0.0327	0.718881	no
E2F8	E2F8	E2F8	11:19245609-19263202	SCRCON	SCRDFO	OK	7.19134	1.12954	-2.67053	-2.33735	0.03475	0.727178	no
LRRC26	LRRC26	LRRC26	9:140033608-140064491	SCRCON	SCRDFO	OK	18.2025	2.88299	-2.6585	-2.38055	0.0145	0.578914	no
GTSE1	GTSE1	GTSE1	22:46692637-46726707	SCRCON	SCRDFO	OK	9.791	1.55146	-2.65783	-2.63161	0.01575	0.592936	no
MCM2	MCM2	MCM2	3:127317199-127341278	SCRCON	SCRDFO	OK	40.865	6.47824	-2.65719	-3.08665	0.00335	0.377324	no
CDC20	CDC20	CDC20	1:43824625-43828873	SCRCON	SCRDFO	OK	64.2953	10.1937	-2.65704	-2.97951	0.00765	0.475261	no
ASRGL1	ASRGL1	ASRGL1	11:62104773-62160887	SCRCON	SCRDFO	OK	16.9575	2.6998	-2.65099	-2.63628	0.01535	0.590777	no
KIFC1	KIFC1	KIFC1	6_ssto_hap7:4839528-4857918	SCRCON	SCRDFO	OK	23.0869	3.68328	-2.64801	-2.62002	0.0229	0.654609	no
GSTM1	GSTM1	GSTM1	1:110230417-110236367	SCRCON	SCRDFO	OK	24.9194	3.97717	-2.64745	-2.5677	0.0151	0.587628	no
PTTG1	PTTG1	PTTG1	5:159848864-159855746	SCRCON	SCRDFO	OK	96.5535	15.4422	-2.64445	-2.64629	0.0205	0.635745	no
EXO1	EXO1	EXO1	1:242011492-242053241	SCRCON	SCRDFO	OK	8.31956	1.33793	-2.6365	-2.43739	0.0454	0.782192	no
LRRCC1	LRRCC1	LRRCC1	8:86019322-86058314	SCRCON	SCRDFO	OK	8.50979	1.37099	-2.63391	-2.62619	0.0177	0.60999	no
BUB1	BUB1	BUB1	2:111395408-111435684	SCRCON	SCRDFO	OK	15.5105	2.5032	-2.6314	-2.62681	0.023	0.654609	no
BUB1B	BUB1B	BUB1B	15:40453209-40569688	SCRCON	SCRDFO	OK	17.9299	2.89621	-2.63013	-2.49138	0.0224	0.654609	no
GFI1	GFI1	GFI1	1:92940317-92952433	SCRCON	SCRDFO	OK	7.77229	1.25728	-2.62803	-2.43128	0.0144	0.578914	no
MCM4	MCM4	MCM4	8:48872762-48890719	SCRCON	SCRDFO	OK	52.8239	8.56369	-2.62489	-2.97058	0.0057	0.442874	no
MCM3	MCM3	MCM3	6:52128811-52149679	SCRCON	SCRDFO	OK	83.634	13.5985	-2.62064	-3.04205	0.00385	0.386507	no
KIF11	KIF11	KIF11	10:94352824-94415152	SCRCON	SCRDFO	OK	16.7337	2.74494	-2.60791	-2.92252	0.00815	0.482522	no
HELLS	HELLS	HELLS	10:96305573-96361856	SCRCON	SCRDFO	OK	6.88828	1.14497	-2.58883	-2.36088	0.02085	0.637651	no
PPARGC1B	PPARGC1B	PPARGC1B	5:149109814-149234585	SCRCON	SCRDFO	OK	4.28337	0.718238	-2.57621	-2.46695	0.0253	0.663892	no
ATOH8	ATOH8	ATOH8	2:85980908-86018506	SCRCON	SCRDFO	OK	6.86189	1.15493	-2.5708	-2.5168	0.02475	0.66328	no
SLC29A1	SLC29A1	SLC29A1	6:44187241-44201888	SCRCON	SCRDFO	OK	32.7097	5.51297	-2.56882	-2.64248	0.02685	0.681303	no
GINS1	GINS1	GINS1	20:25388322-25429191	SCRCON	SCRDFO	OK	11.7896	1.98967	-2.56692	-2.53665	0.0242	0.661276	no
NUF2	NUF2	NUF2	1:163291722-163325553	SCRCON	SCRDFO	OK	14.349	2.4218	-2.5668	-2.38778	0.0459	0.786887	no
HJURP	HJURP	HJURP	2:234745485-234763212	SCRCON	SCRDFO	OK	17.7342	3.0088	-2.55928	-2.53474	0.02445	0.66328	no
AIFM3	AIFM3	AIFM3	22:21319417-21335649	SCRCON	SCRDFO	OK	36.5967	6.22751	-2.55499	-2.72751	0.0212	0.644089	no
CCNB2	CCNB2	CCNB2	15:59397283-59417244	SCRCON	SCRDFO	OK	45.0149	7.71725	-2.54424	-2.77994	0.0075	0.474281	no
SYNM	SYNM	SYNM	15:99645285-99675800	SCRCON	SCRDFO	OK	2.39218	0.410379	-2.5433	-2.24694	0.03695	0.73953	no
ITLN1	ITLN1	ITLN1	1:160846329-160854960	SCRCON	SCRDFO	OK	21.0276	3.61244	-2.54124	-2.41585	0.0165	0.599976	no
UNG	UNG	UNG	12:109535398-109548798	SCRCON	SCRDFO	OK	72.5954	12.4729	-2.54108	-2.81643	0.0055	0.437914	no
TNFAIP8L1	TNFAIP8L1	TNFAIP8L1	19:4639526-4655580	SCRCON	SCRDFO	OK	5.1317	0.88337	-2.53835	-2.38838	0.019	0.624084	no
POLQ	POLQ	POLQ	3:121150272-121264853	SCRCON	SCRDFO	OK	3.55232	0.611771	-2.5377	-2.54253	0.0205	0.635745	no
RASD1	RASD1	RASD1	17:17397752-17399709	SCRCON	SCRDFO	OK	15.1802	2.62849	-2.52989	-2.45708	0.01945	0.625198	no
MEX3A	MEX3A	MEX3A	1:156041803-156051789	SCRCON	SCRDFO	OK	3.78456	0.658252	-2.52341	-2.43761	0.01675	0.601177	no
KIF22	KIF22	KIF22	16:29802033-29816706	SCRCON	SCRDFO	OK	43.6304	7.64004	-2.51368	-2.74037	0.0191	0.624084	no
BRCA2	BRCA2	BRCA2	13:32889616-32973809	SCRCON	SCRDFO	OK	2.54533	0.449971	-2.49995	-2.49798	0.02395	0.658408	no
NUP210	NUP210	NUP210	3:13357736-13461809	SCRCON	SCRDFO	OK	11.3228	2.00248	-2.49937	-2.81078	0.0118	0.546635	no
HMMR	HMMR	HMMR	5:162887516-162918953	SCRCON	SCRDFO	OK	14.2806	2.54607	-2.48771	-2.36554	0.03805	0.740372	no
DNA2	DNA2	DNA2	10:70173820-70231730	SCRCON	SCRDFO	OK	6.32493	1.13293	-2.48099	-2.44746	0.02145	0.646119	no
LOC100288637	LOC100288637	LOC100288637	15:30938317-31065209	SCRCON	SCRDFO	OK	2.26677	0.407123	-2.4771	-2.12328	0.04925	0.805294	no
MAD2L1	MAD2L1	MAD2L1	4:120980578-120988013	SCRCON	SCRDFO	OK	56.0997	10.0961	-2.47419	-2.74982	0.0094	0.504758	no
SFXN2	SFXN2	SFXN2	10:104474297-104498946	SCRCON	SCRDFO	OK	11.2734	2.03072	-2.47286	-2.45174	0.02295	0.654609	no
ALDH1L2	ALDH1L2	ALDH1L2	12:105413561-105478341	SCRCON	SCRDFO	OK	13.3928	2.42198	-2.4672	-2.79079	0.00545	0.436441	no
PBK	PBK	PBK	8:27667137-27695349	SCRCON	SCRDFO	OK	32.7619	5.93593	-2.46447	-2.67491	0.0092	0.499831	no
PASK	PASK	PASK	2:242045513-242089394	SCRCON	SCRDFO	OK	6.69569	1.21703	-2.45987	-2.45188	0.0219	0.651079	no
TICRR	TICRR	TICRR	15:90118817-90198682	SCRCON	SCRDFO	OK	4.89914	0.897004	-2.44934	-2.02725	0.03865	0.74362	no
SLC43A1	SLC43A1	SLC43A1	11:57252003-57283192	SCRCON	SCRDFO	OK	16.7208	3.09197	-2.43504	-2.447	0.02205	0.652737	no
NASP	NASP	NASP	1:46049659-46084578	SCRCON	SCRDFO	OK	68.9237	12.7745	-2.43174	-2.85806	0.0068	0.466305	no
TPX2	TPX2	TPX2	20:30326903-30389603	SCRCON	SCRDFO	OK	33.1306	6.15913	-2.42737	-2.82956	0.00685	0.466305	no
BRCA1	BRCA1	BRCA1	17:41196311-41277500	SCRCON	SCRDFO	OK	6.58068	1.23052	-2.41897	-2.26785	0.04895	0.805294	no
PRC1	PRC1	PRC1	15:91509267-91537881	SCRCON	SCRDFO	OK	43.2893	8.1188	-2.41467	-2.77855	0.01125	0.542734	no
GMNN	GMNN	GMNN	6:24775158-24786325	SCRCON	SCRDFO	OK	63.4273	11.9286	-2.41068	-2.41029	0.036	0.737787	no
CEP55	CEP55	CEP55	10:95256368-95288849	SCRCON	SCRDFO	OK	23.2056	4.39754	-2.39971	-2.4905	0.013	0.559323	no
ARHGEF19	ARHGEF19	ARHGEF19	1:16524598-16539104	SCRCON	SCRDFO	OK	9.45738	1.79263	-2.39936	-2.3905	0.02715	0.683884	no
KIF4A	KIF4A	KIF4A	X:69509878-69640774	SCRCON	SCRDFO	OK	9.44607	1.7925	-2.39774	-2.38083	0.032	0.712714	no
ASF1B	ASF1B	ASF1B	19:14230320-14247440	SCRCON	SCRDFO	OK	37.8116	7.19874	-2.39301	-2.62187	0.01235	0.546635	no
C4orf46	C4orf46	C4orf46	4:159587830-159593202	SCRCON	SCRDFO	OK	7.37531	1.40465	-2.3925	-2.35645	0.0253	0.663892	no
RAP1GAP	RAP1GAP	RAP1GAP	1:21922707-21995856	SCRCON	SCRDFO	OK	50.5746	9.76539	-2.37266	-2.83823	0.0054	0.434951	no
NA5	NA5	NA5	15:78857861-78913637	SCRCON	SCRDFO	OK	4.41176	0.851923	-2.37256	-2.13664	0.03255	0.718881	no
GIPC2	GIPC2	GIPC2	1:78511588-78603112	SCRCON	SCRDFO	OK	8.72484	1.6876	-2.37015	-2.31513	0.0277	0.691452	no
NXPE1	NXPE1	NXPE1	11:114392436-114430580	SCRCON	SCRDFO	OK	11.7808	2.27899	-2.36997	-2.18657	0.03635	0.73953	no
LOC730101	LOC730101	LOC730101	6:52529198-52533951	SCRCON	SCRDFO	OK	13.7418	2.66529	-2.3662	-2.4447	0.0216	0.646321	no
GOLGA2P5	GOLGA2P5	GOLGA2P5	12:100550174-100567121	SCRCON	SCRDFO	OK	10.5503	2.04798	-2.36501	-2.26004	0.03565	0.733871	no
UBE2T	UBE2T	UBE2T	1:202300784-202311094	SCRCON	SCRDFO	OK	44.7596	8.68901	-2.36493	-2.35432	0.03555	0.733871	no
KIF2C	KIF2C	KIF2C	1:45205489-45233438	SCRCON	SCRDFO	OK	19.8967	3.87675	-2.35961	-2.5708	0.01165	0.545267	no
NUSAP1	NUSAP1	NUSAP1	15:41624891-41673248	SCRCON	SCRDFO	OK	31.1842	6.09959	-2.35403	-2.44704	0.02055	0.635745	no
CIT	CIT	CIT	12:120123594-120315095	SCRCON	SCRDFO	OK	7.62729	1.49729	-2.34882	-2.57773	0.01565	0.590777	no
CKAP2L	CKAP2L	CKAP2L	2:113495443-113522254	SCRCON	SCRDFO	OK	6.03281	1.19003	-2.34183	-2.16071	0.0371	0.73953	no
KIT	KIT	KIT	4:55524094-55606881	SCRCON	SCRDFO	OK	4.49936	0.890839	-2.33648	-2.24137	0.0358	0.734775	no
KIF20B	KIF20B	KIF20B	10:91461366-91534700	SCRCON	SCRDFO	OK	8.10648	1.60805	-2.33376	-2.52744	0.01265	0.55111	no
KIF14	KIF14	KIF14	1:200520624-200589862	SCRCON	SCRDFO	OK	3.48541	0.698418	-2.31917	-2.29577	0.03055	0.706417	no
TACC3	TACC3	TACC3	4:1723216-1746905	SCRCON	SCRDFO	OK	38.5476	7.76363	-2.31184	-2.68796	0.01	0.520827	no
FAM111B	FAM111B	FAM111B	11:58874657-58894888	SCRCON	SCRDFO	OK	15.9884	3.22034	-2.31174	-2.35508	0.03495	0.728116	no
DNMT1	DNMT1	DNMT1	19:10244021-10305755	SCRCON	SCRDFO	OK	26.5463	5.36308	-2.30738	-2.70287	0.01135	0.542734	no
MT1A	MT1A	MT1A	16:56672577-56673999	SCRCON	SCRDFO	OK	74.9171	15.2849	-2.29319	-2.11109	0.0356	0.733871	no
LIG1	LIG1	LIG1	19:48618702-48673560	SCRCON	SCRDFO	OK	25.8008	5.26631	-2.29255	-2.56604	0.0202	0.635745	no
C19orf57	C19orf57	C19orf57	19:13993167-14016909	SCRCON	SCRDFO	OK	8.40603	1.71766	-2.29098	-2.12067	0.04005	0.751514	no
HSD11B2	HSD11B2	HSD11B2	16:67465035-67471454	SCRCON	SCRDFO	OK	116.513	23.8229	-2.29007	-2.65188	0.0117	0.545764	no
KIAA0101	KIAA0101	KIAA0101	15:64657210-64673702	SCRCON	SCRDFO	OK	41.5789	8.57055	-2.27839	-2.41554	0.02315	0.654609	no
LRRC45	LRRC45	LRRC45	17:79981279-79989027	SCRCON	SCRDFO	OK	11.2938	2.33255	-2.27556	-2.28666	0.03625	0.73953	no
NT5DC2	NT5DC2	NT5DC2	3:52529355-52569093	SCRCON	SCRDFO	OK	60.2611	12.4625	-2.27363	-2.60458	0.01025	0.525939	no
BEND3	BEND3	BEND3	6:107386384-107435636	SCRCON	SCRDFO	OK	4.47696	0.926771	-2.27224	-2.28342	0.03825	0.742179	no
ESPL1	ESPL1	ESPL1	12:53662082-53687427	SCRCON	SCRDFO	OK	5.19485	1.07552	-2.27205	-2.23416	0.04175	0.758974	no
RAB26	RAB26	RAB26	16:2198650-2204141	SCRCON	SCRDFO	OK	24.4098	5.06024	-2.27018	-2.22417	0.04505	0.782192	no
MLF1IP	MLF1IP	MLF1IP	4:185570766-185655286	SCRCON	SCRDFO	OK	28.3407	5.88537	-2.26767	-2.16447	0.0444	0.775684	no
RECQL4	RECQL4	RECQL4	8:145736666-145743210	SCRCON	SCRDFO	OK	14.1881	2.96439	-2.25887	-2.46694	0.01615	0.599487	no
AADAT	AADAT	AADAT	4:170981372-171011372	SCRCON	SCRDFO	OK	16.4755	3.45232	-2.25468	-2.21183	0.04545	0.782192	no
PRR11	PRR11	PRR11	17:57232859-57284070	SCRCON	SCRDFO	OK	6.42588	1.35087	-2.25	-2.22249	0.0441	0.775684	no
PTPRO	PTPRO	PTPRO	12:15475190-15751265	SCRCON	SCRDFO	OK	7.50876	1.57971	-2.24892	-2.21536	0.0279	0.693933	no
CNTRL	CNTRL	CNTRL	9:123850573-123939886	SCRCON	SCRDFO	OK	3.14173	0.662304	-2.24599	-2.20722	0.03535	0.733871	no
CASC5	CASC5	CASC5	15:40886446-40954881	SCRCON	SCRDFO	OK	4.18567	0.891083	-2.23183	-2.12624	0.04805	0.802864	no
CDCA2	CDCA2	CDCA2	8:25316512-25365425	SCRCON	SCRDFO	OK	7.85539	1.67585	-2.22879	-2.23253	0.0407	0.753821	no
PM20D2	PM20D2	PM20D2	6:89855768-89875288	SCRCON	SCRDFO	OK	9.34449	2.00127	-2.2232	-2.18812	0.0482	0.803432	no
FEN1	FEN1	FEN1	11:61560108-61564714	SCRCON	SCRDFO	OK	43.6338	9.35612	-2.22146	-2.44381	0.02395	0.658408	no
CDH24	CDH24	CDH24	14:23516269-23526747	SCRCON	SCRDFO	OK	4.94847	1.06416	-2.21727	-2.0368	0.0378	0.73953	no
TCF19	TCF19	TCF19	6_ssto_hap7:2461238-2466929	SCRCON	SCRDFO	OK	12.5569	2.71245	-2.21082	-2.20865	0.03295	0.718881	no
DEPDC1B	DEPDC1B	DEPDC1B	5:59892738-59995993	SCRCON	SCRDFO	OK	12.3218	2.67322	-2.20457	-2.22015	0.0329	0.718881	no
ATAD5	ATAD5	ATAD5	17:29159022-29222295	SCRCON	SCRDFO	OK	3.48804	0.757184	-2.2037	-2.14776	0.0326	0.718881	no
CHAF1B	CHAF1B	CHAF1B	21:37757688-37789125	SCRCON	SCRDFO	OK	15.0068	3.26948	-2.19848	-2.18639	0.04755	0.800173	no
ZWINT	ZWINT	ZWINT	10:58117198-58121034	SCRCON	SCRDFO	OK	62.0469	13.5537	-2.19467	-2.44394	0.0396	0.749479	no
CLSPN	CLSPN	CLSPN	1:36197712-36235551	SCRCON	SCRDFO	OK	2.9077	0.641767	-2.17976	-2.16887	0.03565	0.733871	no
PSIP1	PSIP1	PSIP1	9:15464064-15511003	SCRCON	SCRDFO	OK	17.2602	3.81372	-2.17818	-2.1443	0.0388	0.744365	no
CHAF1A	CHAF1A	CHAF1A	19:4402659-4443394	SCRCON	SCRDFO	OK	21.5831	4.77125	-2.17746	-2.43784	0.0235	0.658408	no
RBL1	RBL1	RBL1	20:35626177-35724410	SCRCON	SCRDFO	OK	4.18973	0.928316	-2.17417	-2.00838	0.04885	0.805294	no
REP15	REP15	REP15	12:27849427-27850566	SCRCON	SCRDFO	OK	50.7174	11.2379	-2.17411	-2.36438	0.0187	0.623099	no
HMGA2	HMGA2	HMGA2	12:66151799-66360071	SCRCON	SCRDFO	OK	5.36139	1.18954	-2.17221	-2.06178	0.034	0.722448	no
ESCO2	ESCO2	ESCO2	8:27632057-27662424	SCRCON	SCRDFO	OK	6.77459	1.50825	-2.16726	-2.12109	0.03845	0.742868	no
MDC1	MDC1	MDC1	6_ssto_hap7:1999890-2017765	SCRCON	SCRDFO	OK	6.29279	1.40907	-2.15896	-2.33621	0.0192	0.624406	no
BRIP1	BRIP1	BRIP1	17:59756546-59940920	SCRCON	SCRDFO	OK	3.44058	0.77071	-2.15839	-2.15166	0.0472	0.797195	no
RACGAP1	RACGAP1	RACGAP1	12:50382944-50419307	SCRCON	SCRDFO	OK	42.7007	9.59991	-2.15317	-2.52433	0.01615	0.599487	no
CCDC34	CCDC34	CCDC34	11:27360060-27384795	SCRCON	SCRDFO	OK	14.7993	3.33737	-2.14875	-2.00409	0.04605	0.787626	no
KIF23	KIF23	KIF23	15:69706626-69740764	SCRCON	SCRDFO	OK	15.3706	3.46876	-2.14768	-2.13813	0.0429	0.767877	no
TIMELESS	TIMELESS	TIMELESS	12:56810156-56843200	SCRCON	SCRDFO	OK	22.0273	5.00021	-2.13923	-2.52535	0.01405	0.577593	no
ASCL2	ASCL2	ASCL2	11:2289727-2292182	SCRCON	SCRDFO	OK	71.0278	16.1262	-2.13898	-2.53763	0.01635	0.599487	no
RETNLB	RETNLB	RETNLB	3:108474485-108476130	SCRCON	SCRDFO	OK	267.699	61.1748	-2.1296	-2.49651	0.0145	0.578914	no
RFC3	RFC3	RFC3	13:34392205-34540695	SCRCON	SCRDFO	OK	29.1091	6.71059	-2.11696	-2.29056	0.0269	0.681303	no
SMC2	SMC2	SMC2	9:106856540-106903700	SCRCON	SCRDFO	OK	13.4764	3.11011	-2.1154	-2.3749	0.0249	0.66345	no
POLA1	POLA1	POLA1	X:24712063-25015102	SCRCON	SCRDFO	OK	6.62155	1.52985	-2.11378	-2.218	0.02055	0.635745	no
KNTC1	KNTC1	KNTC1	12:123011808-123110947	SCRCON	SCRDFO	OK	10.732	2.48241	-2.11211	-2.34225	0.02935	0.704705	no
POLD1	POLD1	POLD1	19:50887579-50921275	SCRCON	SCRDFO	OK	21.4849	4.98005	-2.10909	-2.27726	0.031	0.707535	no	4.02194
RAB27A	RAB27A	RAB27A	15:55495163-55582013	SCRCON	SCRDFO	OK	24.4037	5.65731	-2.10891	-2.38024	0.0257	0.66551	no
ADH6	ADH6	ADH6	4:100010007-100222513	SCRCON	SCRDFO	OK	18.5469	4.32439	-2.10061	-2.02928	0.0369	0.73953	no
ACPL2	ACPL2	ACPL2	3:140950681-141013486	SCRCON	SCRDFO	OK	8.85045	2.06858	-2.09711	-2.10493	0.03755	0.73953	no
DIS3L	DIS3L	DIS3L	15:66585632-66626236	SCRCON	SCRDFO	OK	12.7359	2.9857	-2.09275	-2.21308	0.0335	0.721607	no
LRIG3	LRIG3	LRIG3	12:59265936-59314319	SCRCON	SCRDFO	OK	12.2814	2.90322	-2.08074	-2.17808	0.03545	0.733871	no
KLK12	KLK12	KLK12	19:51532347-51538148	SCRCON	SCRDFO	OK	93.8914	22.2035	-2.08021	-2.3164	0.0217	0.647913	no
FKBP5	FKBP5	FKBP5	6:35541361-35704724	SCRCON	SCRDFO	OK	16.7065	4.0029	-2.06129	-2.22409	0.0309	0.706417	no
RAD51AP1	RAD51AP1	RAD51AP1	12:4647949-4669213	SCRCON	SCRDFO	OK	19.7816	4.77911	-2.04935	-2.10171	0.04315	0.771152	no
RFC5	RFC5	RFC5	12:118454505-118470042	SCRCON	SCRDFO	OK	29.9381	7.35232	-2.02571	-2.27267	0.02265	0.654609	no
TTF2	TTF2	TTF2	1:117602948-117645491	SCRCON	SCRDFO	OK	12.1672	2.9894	-2.02507	-2.23572	0.03245	0.718881	no
MYCL1	MYCL1	MYCL1	1:40361095-40367687	SCRCON	SCRDFO	OK	11.4128	2.81681	-2.01851	-2.07246	0.0471	0.796732	no
HMGN2	HMGN2	HMGN2	1:26798901-26803133	SCRCON	SCRDFO	OK	96.9447	24.074	-2.00968	-2.43888	0.0143	0.578914	no
CDK1	CDK1	CDK1	10:62538088-62554610	SCRCON	SCRDFO	OK	61.1988	15.2162	-2.00789	-2.38198	0.01745	0.605895	no	4.02194
BCL7A	BCL7A	BCL7A	12:122459860-122499950	SCRCON	SCRDFO	OK	12.1036	3.01433	-2.00552	-2.13192	0.0464	0.790683	no
METTL7A	METTL7A	METTL7A	12:51318533-51326300	SCRCON	SCRDFO	OK	23.1758	5.77971	-2.00355	-2.21019	0.03945	0.748685	no
KDELC2	KDELC2	KDELC2	11:108342832-108369159	SCRCON	SCRDFO	OK	10.7847	2.68989	-2.00337	-2.18274	0.02945	0.705883	no
CDCA5	CDCA5	CDCA5	11:64844926-64851615	SCRCON	SCRDFO	OK	22.2864	5.57738	-1.9985	-2.22335	0.0335	0.721607	no
MT1F	MT1F	MT1F	16:56691854-56693215	SCRCON	SCRDFO	OK	206.001	51.5687	-1.99808	-2.2014	0.03075	0.706417	no
ST6GALNAC1	ST6GALNAC1	ST6GALNAC1	17:74620844-74639894	SCRCON	SCRDFO	OK	235.445	59.5278	-1.98375	-2.22597	0.0342	0.724427	no
SAPCD2	SAPCD2	SAPCD2	9:139956578-139965028	SCRCON	SCRDFO	OK	41.6736	10.5452	-1.98254	-2.31713	0.02845	0.700056	no
CAPN9	CAPN9	CAPN9	1:230883129-230937749	SCRCON	SCRDFO	OK	21.7627	5.53217	-1.97594	-2.09169	0.04705	0.796732	no
HR	HR	HR	8:21971931-21988565	SCRCON	SCRDFO	OK	19.3004	4.93366	-1.9679	-2.307	0.0191	0.624083	no
CHEK1	CHEK1	CHEK1	11:125495030-125550793	SCRCON	SCRDFO	OK	16.0721	4.10972	-1.96745	-2.15214	0.0418	0.758974	no
NCAPD3	NCAPD3	NCAPD3	11:134022336-134094426	SCRCON	SCRDFO	OK	14.1053	3.63602	-1.95581	-2.15006	0.0454	0.782192	no
WHSC1	WHSC1	WHSC1	4:1873122-1983934	SCRCON	SCRDFO	OK	24.0389	6.21868	-1.95069	-2.36322	0.02255	0.654609	no
GOLIM4	GOLIM4	GOLIM4	3:167727653-167813417	SCRCON	SCRDFO	OK	50.8323	13.1908	-1.94621	-2.298	0.02905	0.703523	no
CDCA8	CDCA8	CDCA8	1:38158072-38175391	SCRCON	SCRDFO	OK	27.8598	7.23469	-1.94518	-2.14867	0.03165	0.712714	no
TONSL	TONSL	TONSL	8:145654162-145669812	SCRCON	SCRDFO	OK	11.5911	3.06795	-1.91767	-2.12981	0.0412	0.753847	no
GEMIN5	GEMIN5	GEMIN5	5:154266975-154317776	SCRCON	SCRDFO	OK	8.79676	2.34268	-1.90881	-2.08542	0.04535	0.782192	no
CDC25A	CDC25A	CDC25A	3:48198667-48229801	SCRCON	SCRDFO	OK	14.7995	3.97093	-1.898	-2.10502	0.03755	0.73953	no
MIS18BP1	MIS18BP1	MIS18BP1	14:45672392-45722605	SCRCON	SCRDFO	OK	11.6765	3.14041	-1.89458	-2.12323	0.04335	0.771942	no
GALNT8	GALNT8	GALNT8	12:4829751-4881892	SCRCON	SCRDFO	OK	46.9451	12.639	-1.89309	-2.23444	0.03055	0.706417	no
PARPBP	PARPBP	PARPBP	12:102513955-102591614	SCRCON	SCRDFO	OK	12.4244	3.34974	-1.89105	-2.01363	0.0407	0.753821	no
TMPO	TMPO	TMPO	12:98906750-98944157	SCRCON	SCRDFO	OK	102.26	27.6336	-1.88775	-2.19046	0.0304	0.706417	no
CDK4	CDK4	CDK4	12:58138783-58146230	SCRCON	SCRDFO	OK	153.664	41.7234	-1.88085	-1.93713	0.04385	0.775684	no
NDRG2	NDRG2	NDRG2	14:21484921-21493935	SCRCON	SCRDFO	OK	42.1419	11.5097	-1.8724	-2.04635	0.04775	0.800751	no
NCAPD2	NCAPD2	NCAPD2	12:6603297-6641132	SCRCON	SCRDFO	OK	38.0862	10.4354	-1.86779	-2.2765	0.02465	0.66328	no
MYBL2	MYBL2	MYBL2	20:42295708-42345122	SCRCON	SCRDFO	OK	36.0257	9.90917	-1.86219	-2.20127	0.03175	0.712714	no
DANCR	DANCR	DANCR	4:53578620-53580305	SCRCON	SCRDFO	OK	101.339	28.2411	-1.84332	-2.1103	0.0315	0.712714	no
H2AFX	H2AFX	H2AFX	11:118964584-118966177	SCRCON	SCRDFO	OK	66.5272	18.8582	-1.81875	-2.15872	0.03775	0.73953	no
PCNA	PCNA	PCNA	20:5095598-5107268	SCRCON	SCRDFO	OK	215.521	61.2564	-1.8149	-2.11423	0.042	0.759619	no
MT1X	MT1X	MT1X	16:56716381-56718108	SCRCON	SCRDFO	OK	959.871	273.367	-1.812	-2.21322	0.02495	0.66345	no
SMC4	SMC4	SMC4	3:160117429-160152741	SCRCON	SCRDFO	OK	31.7025	9.03818	-1.81049	-2.12893	0.03945	0.748685	no
PATZ1	PATZ1	PATZ1	22:31721789-31742249	SCRCON	SCRDFO	OK	20.9319	5.99561	-1.80372	-2.04376	0.0441	0.775684	no
RRM1	RRM1	RRM1	11:4115923-4160106	SCRCON	SCRDFO	OK	48.5136	14.1999	-1.77251	-2.16056	0.0305	0.706417	no
NOTCH1	NOTCH1	NOTCH1	9:139388895-139440238	SCRCON	SCRDFO	OK	15.7327	4.67087	-1.75201	-2.13635	0.03455	0.727178	no
MSH2	MSH2	MSH2	2:47630205-47710367	SCRCON	SCRDFO	OK	25.8299	7.81384	-1.72494	-1.97275	0.04845	0.805294	no
VAV3	VAV3	VAV3	1:108113781-108537229	SCRCON	SCRDFO	OK	23.9445	7.26072	-1.72151	-2.00453	0.0444	0.775684	no
RRM2	RRM2	RRM2	2:10262694-10271546	SCRCON	SCRDFO	OK	53.7723	16.3849	-1.71449	-2.09542	0.0335	0.721607	no
MT1E	MT1E	MT1E	16:56659584-56661024	SCRCON	SCRDFO	OK	1193.1	365.688	-1.70603	-2.02246	0.0452	0.782192	no
C9orf152	C9orf152	C9orf152	9:112961845-112970413	SCRCON	SCRDFO	OK	38.2286	11.792	-1.69684	-2.02925	0.049	0.805294	no
PARP1	PARP1	PARP1	1:226548391-226595801	SCRCON	SCRDFO	OK	42.5655	13.7492	-1.63034	-1.99962	0.0442	0.775684	no
RAP2B	RAP2B	RAP2B	3:152880028-152886263	SCRCON	SCRDFO	OK	7.39795	22.3501	1.59509	1.95217	0.0462	0.789217	no
HKDC1	HKDC1	HKDC1	10:70980058-71027315	SCRCON	SCRDFO	OK	15.3941	46.9538	1.60886	1.97447	0.0476	0.800173	no
HEXIM1	HEXIM1	HEXIM1	17:43224683-43229468	SCRCON	SCRDFO	OK	14.4878	44.5252	1.61979	1.98187	0.04475	0.779832	no
GNA13	GNA13	GNA13	17:63005406-63052920	SCRCON	SCRDFO	OK	10.5075	32.608	1.6338	2.00042	0.04235	0.76197	no
LRRC1	LRRC1	LRRC1	6:53659777-53788919	SCRCON	SCRDFO	OK	14.277	44.4383	1.63811	2.00068	0.04235	0.76197	no
PINK1	PINK1	PINK1	1:20959947-20978004	SCRCON	SCRDFO	OK	16.7431	52.4653	1.64779	2.00997	0.0417	0.758974	no
EGLN1	EGLN1	EGLN1	1:231499496-231560790	SCRCON	SCRDFO	OK	6.81076	21.7313	1.67388	2.04862	0.0379	0.73953	no
PHLDA3	PHLDA3	PHLDA3	1:201434606-201438299	SCRCON	SCRDFO	OK	38.1305	122.099	1.67904	2.04794	0.04275	0.767877	no
UNC13D	UNC13D	UNC13D	17:73823307-73840798	SCRCON	SCRDFO	OK	11.2926	36.5502	1.69451	2.07338	0.0378	0.73953	no
PNPLA2	PNPLA2	PNPLA2	11:818900-825571	SCRCON	SCRDFO	OK	26.8664	87.1176	1.69716	2.07724	0.0375	0.73953	no
OBFC1	OBFC1	OBFC1	10:105637317-105678045	SCRCON	SCRDFO	OK	3.44257	11.1941	1.70117	1.98523	0.04725	0.797195	no
BCL2L1	BCL2L1	BCL2L1	20:30252260-30310656	SCRCON	SCRDFO	OK	52.4305	170.75	1.70341	2.00065	0.0478	0.800751	no
VDAC2	VDAC2	VDAC2	10:76969911-76991207	SCRCON	SCRDFO	OK	34.5846	112.715	1.70448	2.08243	0.0412	0.753847	no
TOB1	TOB1	TOB1	17:48939586-48945732	SCRCON	SCRDFO	OK	35.465	115.865	1.70798	2.0288	0.03975	0.750268	no
SEMA4B	SEMA4B	SEMA4B	15:90728151-90772892	SCRCON	SCRDFO	OK	20.0733	65.6869	1.71033	2.06804	0.03145	0.712714	no
EHD4	EHD4	EHD4	15:42191638-42264755	SCRCON	SCRDFO	OK	23.5953	77.3084	1.71212	2.09216	0.03365	0.721607	no
ARRDC4	ARRDC4	ARRDC4	15:98503932-98517068	SCRCON	SCRDFO	OK	15.9391	52.4386	1.71806	2.10046	0.03575	0.734775	no
IRF6	IRF6	IRF6	1:209958967-209979520	SCRCON	SCRDFO	OK	20.9054	68.9306	1.72127	2.02848	0.04655	0.791172	no
FOSL1	FOSL1	FOSL1	11:65659691-65667997	SCRCON	SCRDFO	OK	16.2148	53.5266	1.72295	2.0281	0.0443	0.775684	no
PVRL2	PVRL2	PVRL2	19:45349392-45392485	SCRCON	SCRDFO	OK	27.4904	91.007	1.72705	2.01775	0.04115	0.753847	no
DNAJB9	DNAJB9	DNAJB9	7:108210188-108215294	SCRCON	SCRDFO	OK	8.80355	29.2881	1.73416	2.01441	0.0407	0.753821	no
BCL10	BCL10	BCL10	1:85731459-85743771	SCRCON	SCRDFO	OK	12.477	41.5415	1.73528	2.0643	0.03935	0.748685	no
LPIN2	LPIN2	LPIN2	18:2916991-3011945	SCRCON	SCRDFO	OK	9.93141	33.169	1.73976	2.11238	0.0372	0.73953	no
RAB3B	RAB3B	RAB3B	1:52373627-52456436	SCRCON	SCRDFO	OK	1.89594	6.33501	1.74044	2.05068	0.04395	0.775684	no
HERC6	HERC6	HERC6	4:89299890-89364249	SCRCON	SCRDFO	OK	5.76788	19.2908	1.7418	2.02575	0.0348	0.727178	no
ZBTB43	ZBTB43	ZBTB43	9:129567284-129600487	SCRCON	SCRDFO	OK	3.5213	11.8019	1.74484	2.0252	0.0384	0.742868	no
STOM	STOM	STOM	9:124101265-124132582	SCRCON	SCRDFO	OK	13.4582	45.2298	1.74878	2.11478	0.038	0.740372	no
YPEL5	YPEL5	YPEL5	2:30369749-30383399	SCRCON	SCRDFO	OK	12.855	43.2728	1.75114	2.08422	0.0292	0.703523	no
SPAG9	SPAG9	SPAG9	17:49039534-49198226	SCRCON	SCRDFO	OK	8.86887	29.931	1.75482	2.05938	0.04155	0.757413	no
IER3	IER3	IER3	6_ssto_hap7:2043292-2044644	SCRCON	SCRDFO	OK	57.6647	194.87	1.75675	2.14664	0.032	0.712714	no
ATG2A	ATG2A	ATG2A	11:64662003-64684722	SCRCON	SCRDFO	OK	4.78753	16.1998	1.75862	2.10604	0.04675	0.792747	no
IRF9	IRF9	IRF9	14:24630421-24635774	SCRCON	SCRDFO	OK	21.839	74.2659	1.76579	2.1035	0.0466	0.791172	no
GSDMB	GSDMB	GSDMB	17:38060847-38074903	SCRCON	SCRDFO	OK	28.6129	97.4923	1.76862	2.14346	0.0299	0.706417	no
TPMT	TPMT	TPMT	6:18128544-18155374	SCRCON	SCRDFO	OK	17.6763	60.4337	1.77354	2.16847	0.0287	0.702456	no
TJP1	TJP1	TJP1	15:29992356-30114706	SCRCON	SCRDFO	OK	14.1144	48.5162	1.7813	2.05016	0.04005	0.751514	no
MIDN	MIDN	MIDN	19:1248551-1259142	SCRCON	SCRDFO	OK	20.068	69.0987	1.78376	2.11282	0.0443	0.775684	no
TMEM106B	TMEM106B	TMEM106B	7:12250847-12276890	SCRCON	SCRDFO	OK	11.264	38.9794	1.79099	2.18295	0.03765	0.73953	no
ITGA2	ITGA2	ITGA2	5:52285155-52390609	SCRCON	SCRDFO	OK	9.27655	32.3146	1.80052	2.12547	0.0348	0.727178	no
ZFP36	ZFP36	ZFP36	19:39897486-39900052	SCRCON	SCRDFO	OK	20.9182	72.8745	1.80066	2.1362	0.0438	0.775684	no
BACH1	BACH1	BACH1	21:30671219-30734217	SCRCON	SCRDFO	OK	8.78614	30.6789	1.80394	2.08926	0.0465	0.791172	no
RNF19A	RNF19A	RNF19A	8:101269287-101322379	SCRCON	SCRDFO	OK	7.59839	26.5357	1.80417	2.0822	0.04325	0.771152	no
CPE	CPE	CPE	4:166300096-166419482	SCRCON	SCRDFO	OK	8.49913	29.7025	1.8052	2.08096	0.0376	0.73953	no
OSGIN1	OSGIN1	OSGIN1	16:83986826-83999937	SCRCON	SCRDFO	OK	31.9753	112.09	1.80962	2.21011	0.0257	0.66551	no
ABCB1	ABCB1	ABCB1	7:87133178-87461613	SCRCON	SCRDFO	OK	9.37267	32.8829	1.81081	2.1861	0.02555	0.664108	no
ATP13A2	ATP13A2	ATP13A2	1:17312452-17338423	SCRCON	SCRDFO	OK	16.9579	59.5455	1.81203	2.11595	0.034	0.722448	no
NCEH1	NCEH1	NCEH1	3:172348434-172429008	SCRCON	SCRDFO	OK	11.0299	38.7601	1.81315	2.16673	0.0349	0.728116	no
JOSD1	JOSD1	JOSD1	22:39081547-39096459	SCRCON	SCRDFO	OK	22.734	80.3394	1.82125	2.15842	0.0405	0.753821	no
GBE1	GBE1	GBE1	3:81538849-81810950	SCRCON	SCRDFO	OK	9.12437	32.2925	1.8234	2.16571	0.0382	0.742179	no
TNFRSF21	TNFRSF21	TNFRSF21	6:47199267-47277680	SCRCON	SCRDFO	OK	30.5944	108.54	1.82688	2.16031	0.03455	0.727178	no
NCOA3	NCOA3	NCOA3	20:46130600-46285621	SCRCON	SCRDFO	OK	3.96423	14.0884	1.82939	2.10413	0.0394	0.748685	no
LPIN1	LPIN1	LPIN1	2:11817704-11967533	SCRCON	SCRDFO	OK	13.5263	48.0885	1.82993	2.17183	0.02415	0.661214	no
C16orf72	C16orf72	C16orf72	16:9185536-9213555	SCRCON	SCRDFO	OK	10.2805	36.5656	1.83057	2.14553	0.0442	0.775684	no
PLXNA3	PLXNA3	PLXNA3	X:153686622-153701985	SCRCON	SCRDFO	OK	2.24258	8.00614	1.83595	2.05713	0.04595	0.786887	no
C4orf3	C4orf3	C4orf3	4:120217573-120225600	SCRCON	SCRDFO	OK	27.0461	96.762	1.83902	2.22358	0.0263	0.674741	no
SAV1	SAV1	SAV1	14:51100297-51135071	SCRCON	SCRDFO	OK	4.75374	17.0125	1.83946	2.05232	0.04935	0.805294	no
IER5L	IER5L	IER5L	9:131937830-131940540	SCRCON	SCRDFO	OK	5.47328	19.5971	1.84017	2.04882	0.045	0.782192	no
ZNF185	ZNF185	ZNF185	X:152082985-152142025	SCRCON	SCRDFO	OK	5.85281	20.9606	1.84048	2.03063	0.04915	0.805294	no
KCNK1	KCNK1	KCNK1	1:233749749-233808258	SCRCON	SCRDFO	OK	14.3701	51.4838	1.84104	2.15064	0.0367	0.73953	no
CDHR5	CDHR5	CDHR5	11:616564-625067	SCRCON	SCRDFO	OK	14.3049	51.3536	1.84395	2.17261	0.04125	0.753847	no
FOXO3	FOXO3	FOXO3	6:108881025-109005971	SCRCON	SCRDFO	OK	3.86734	13.9713	1.85305	2.19671	0.0291	0.703523	no
SLC6A20	SLC6A20	SLC6A20	3:45796940-45838035	SCRCON	SCRDFO	OK	4.35385	15.7886	1.85852	2.16451	0.03315	0.721607	no
EHBP1L1	EHBP1L1	EHBP1L1	11:65343508-65360116	SCRCON	SCRDFO	OK	8.28901	30.1303	1.86194	2.26446	0.0224	0.654609	no
MAP7D1	MAP7D1	MAP7D1	1:36621802-36646441	SCRCON	SCRDFO	OK	7.69242	27.9658	1.86215	2.19493	0.03005	0.706417	no
FOSL2	FOSL2	FOSL2	2:28615778-28637516	SCRCON	SCRDFO	OK	13.0507	47.7055	1.87003	2.28087	0.02285	0.654609	no
CYP2S1	CYP2S1	CYP2S1	19:41699114-41713444	SCRCON	SCRDFO	OK	24.9357	91.2077	1.87094	2.19552	0.0375	0.73953	no
VLDLR	VLDLR	VLDLR	9:2535654-2654485	SCRCON	SCRDFO	OK	2.5634	9.41127	1.87633	1.96265	0.04325	0.771153	no
RAPH1	RAPH1	RAPH1	2:204298538-204400058	SCRCON	SCRDFO	OK	3.02549	11.1102	1.87665	2.0825	0.0273	0.686414	no
PAM	PAM	PAM	5:102201526-102366808	SCRCON	SCRDFO	OK	10.8849	40.0028	1.87777	2.18338	0.0402	0.751514	no
VILL	VILL	VILL	3:38035077-38048676	SCRCON	SCRDFO	OK	21.2295	78.1061	1.87937	2.29112	0.0232	0.654609	no
AHR	AHR	AHR	7:17338275-17385775	SCRCON	SCRDFO	OK	9.28012	34.2532	1.88402	2.29588	0.01975	0.631909	no
DUSP14	DUSP14	DUSP14	17:35849950-35873588	SCRCON	SCRDFO	OK	11.1975	41.4022	1.88653	2.1177	0.04095	0.753847	no
HERC4	HERC4	HERC4	10:69681655-69835103	SCRCON	SCRDFO	OK	8.41502	31.1296	1.88725	2.28393	0.0214	0.646119	no
ECE1	ECE1	ECE1	1:21543739-21672034	SCRCON	SCRDFO	OK	13.1686	48.8419	1.89101	2.23172	0.0306	0.706417	no
GLS	GLS	GLS	2:191745546-191830270	SCRCON	SCRDFO	OK	30.9386	115.131	1.8958	2.12906	0.0496	0.806524	no
ZNF292	ZNF292	ZNF292	6:87865268-87973406	SCRCON	SCRDFO	OK	4.07038	15.1761	1.89857	2.30598	0.01905	0.624084	no
TLCD2	TLCD2	TLCD2	17:1606083-1613662	SCRCON	SCRDFO	OK	2.44051	9.11853	1.90162	2.12353	0.04025	0.751514	no
PIM1	PIM1	PIM1	6:37137921-37143204	SCRCON	SCRDFO	OK	15.2765	57.1729	1.90401	2.2338	0.0354	0.733871	no
MYEOV	MYEOV	MYEOV	11:69061621-69064754	SCRCON	SCRDFO	OK	15.7262	58.9782	1.90701	2.26038	0.0306	0.706417	no
ANTXR2	ANTXR2	ANTXR2	4:80822770-80994477	SCRCON	SCRDFO	OK	7.2312	27.1578	1.90906	1.90841	0.0339	0.722448	no
ZSWIM6	ZSWIM6	ZSWIM6	5:60628099-60841999	SCRCON	SCRDFO	OK	3.61234	13.6023	1.91284	2.10537	0.04825	0.803432	no
LOC100862671	LOC100862671	LOC100862671	16:30751511-30756517	SCRCON	SCRDFO	OK	12.8937	48.5592	1.91308	2.25831	0.02915	0.703523	no
CLU	CLU	CLU	8:27454433-27472328	SCRCON	SCRDFO	OK	8.03519	30.3001	1.91492	2.21575	0.0288	0.702456	no
SLC44A4	SLC44A4	SLC44A4	6_ssto_hap7:3163717-3179566	SCRCON	SCRDFO	OK	42.1244	158.932	1.91569	2.11309	0.04895	0.805294	no
RASSF6	RASSF6	RASSF6	4:74437266-74486348	SCRCON	SCRDFO	OK	6.19876	23.4258	1.91805	2.22562	0.04935	0.805294	no
PLIN3	PLIN3	PLIN3	19:4838345-4867780	SCRCON	SCRDFO	OK	31.6361	119.588	1.91843	2.23696	0.03075	0.706417	no
FAM134B	FAM134B	FAM134B	5:16473146-16617167	SCRCON	SCRDFO	OK	6.54133	24.8957	1.92824	2.18573	0.0389	0.744365	no
INO80C	INO80C	INO80C	18:33048290-33077955	SCRCON	SCRDFO	OK	27.0434	103.055	1.93006	2.16899	0.0402	0.751514	no
CTSS	CTSS	CTSS	1:150702671-150738433	SCRCON	SCRDFO	OK	18.3054	69.7884	1.93072	2.21242	0.0347	0.727178	no
PCDH1	PCDH1	PCDH1	5:141232672-141257944	SCRCON	SCRDFO	OK	21.1626	81.0633	1.93753	2.24162	0.0255	0.664055	no
TUFT1	TUFT1	TUFT1	1:151512780-151556059	SCRCON	SCRDFO	OK	10.1968	39.0704	1.93796	2.134	0.03985	0.751132	no
S100A4	S100A4	S100A4	1:153516094-153518282	SCRCON	SCRDFO	OK	73.9983	283.759	1.9391	2.24954	0.0267	0.681219	no
NEU1	NEU1	NEU1	6_ssto_hap7:3159576-3163457	SCRCON	SCRDFO	OK	11.5658	44.5125	1.94435	2.2715	0.0237	0.658408	no
GDPD3	GDPD3	GDPD3	16:30116130-30124878	SCRCON	SCRDFO	OK	11.15	42.961	1.94598	2.03042	0.04435	0.775684	no
PMAIP1	PMAIP1	PMAIP1	18:57567191-57571538	SCRCON	SCRDFO	OK	9.07771	35.2575	1.95753	2.18623	0.0369	0.73953	no
RNF19B	RNF19B	RNF19B	1:33402049-33430286	SCRCON	SCRDFO	OK	18.8034	73.1476	1.95982	2.23656	0.0275	0.69019	no
INSIG2	INSIG2	INSIG2	2:118846049-118867597	SCRCON	SCRDFO	OK	5.70798	22.2051	1.95984	2.18513	0.03515	0.731183	no
CAPG	CAPG	CAPG	2:85621870-85641197	SCRCON	SCRDFO	OK	83.3966	325.451	1.96438	2.32801	0.0206	0.635745	no
EHD1	EHD1	EHD1	11:64620207-64646191	SCRCON	SCRDFO	OK	13.2884	51.9833	1.96788	2.39109	0.01665	0.600701	no
MMP7	MMP7	MMP7	11:102391238-102401478	SCRCON	SCRDFO	OK	19.0865	74.8135	1.97074	2.17424	0.03935	0.748685	no
TSC22D2	TSC22D2	TSC22D2	3:150126787-150177615	SCRCON	SCRDFO	OK	3.91922	15.3734	1.9718	2.21397	0.04	0.751514	no
TGFA	TGFA	TGFA	2:70674411-70781147	SCRCON	SCRDFO	OK	12.2799	48.3014	1.97577	2.28706	0.0201	0.635745	no
ACSS2	ACSS2	ACSS2	20:33462765-33515769	SCRCON	SCRDFO	OK	66.864	263.164	1.97666	2.16231	0.0254	0.663946	no
PHLDA2	PHLDA2	PHLDA2	11:2949502-2950650	SCRCON	SCRDFO	OK	81.0712	320.559	1.98333	2.33293	0.0271	0.683868	no
IDS	IDS	IDS	X:148560294-148586884	SCRCON	SCRDFO	OK	5.12257	20.2817	1.98524	1.79246	0.04865	0.805294	no
SMAD3	SMAD3	SMAD3	15:67358194-67487533	SCRCON	SCRDFO	OK	7.10459	28.1319	1.98538	2.33708	0.01925	0.624566	no
IRF1	IRF1	IRF1	5:131817300-131826465	SCRCON	SCRDFO	OK	3.88087	15.4364	1.99188	2.21135	0.0306	0.706417	no
SFXN3	SFXN3	SFXN3	10:102790995-102800998	SCRCON	SCRDFO	OK	5.85477	23.3857	1.99794	2.23426	0.03725	0.73953	no
RND3	RND3	RND3	2:151324706-151344209	SCRCON	SCRDFO	OK	12.4409	49.8096	2.00133	2.31494	0.0226	0.654609	no
FOXQ1	FOXQ1	FOXQ1	6:1312674-1314993	SCRCON	SCRDFO	OK	7.92566	31.8293	2.00575	2.22862	0.03675	0.73953	no
CLDN12	CLDN12	CLDN12	7:90032647-90045268	SCRCON	SCRDFO	OK	14.2857	57.5936	2.01134	2.44775	0.0167	0.60094	no
PTGR1	PTGR1	PTGR1	9:114287446-114362135	SCRCON	SCRDFO	OK	48.801	197.623	2.01777	2.38552	0.0179	0.615351	no
NMU	NMU	NMU	4:56461397-56502465	SCRCON	SCRDFO	OK	15.4018	62.552	2.02196	2.10339	0.03665	0.73953	no
JUND	JUND	JUND	19:18390562-18392432	SCRCON	SCRDFO	OK	54.32	220.965	2.02426	2.39709	0.01965	0.630165	no
ITGA3	ITGA3	ITGA3	17:48133339-48167849	SCRCON	SCRDFO	OK	14.5965	59.7169	2.03252	2.35125	0.0258	0.666853	no
LEPREL1	LEPREL1	LEPREL1	3:189674516-189840226	SCRCON	SCRDFO	OK	2.44396	10.0029	2.03312	2.02807	0.04915	0.805294	no
LRP10	LRP10	LRP10	14:23340959-23347291	SCRCON	SCRDFO	OK	41.7743	171.127	2.03438	2.28411	0.0336	0.721607	no
PPL	PPL	PPL	16:4932507-4987136	SCRCON	SCRDFO	OK	6.55804	26.9868	2.04092	2.37928	0.02365	0.658408	no
TMPRSS4	TMPRSS4	TMPRSS4	11:117886486-117990556	SCRCON	SCRDFO	OK	43.3093	179.158	2.04849	2.28718	0.02495	0.66345	no
F2RL1	F2RL1	F2RL1	5:76114832-76131140	SCRCON	SCRDFO	OK	39.4008	163.283	2.05108	2.39291	0.0169	0.602808	no
KLF7	KLF7	KLF7	2:207938861-208031970	SCRCON	SCRDFO	OK	1.36609	5.66717	2.05257	2.22346	0.03775	0.73953	no
EFNB2	EFNB2	EFNB2	13:107142078-107187388	SCRCON	SCRDFO	OK	18.8696	78.5551	2.05764	2.45626	0.01905	0.624084	no
SNX9	SNX9	SNX9	6:158244293-158366109	SCRCON	SCRDFO	OK	20.3363	84.6823	2.058	2.4519	0.0192	0.624406	no
SLC2A1	SLC2A1	SLC2A1	1:43391045-43449029	SCRCON	SCRDFO	OK	23.5264	99.6555	2.08267	2.38842	0.02265	0.654609	no
TRIB1	TRIB1	TRIB1	8:126442562-126450644	SCRCON	SCRDFO	OK	17.8985	75.8279	2.08289	2.46352	0.02185	0.650989	no
MEF2D	MEF2D	MEF2D	1:156433512-156470634	SCRCON	SCRDFO	OK	4.17609	17.6922	2.08289	2.33563	0.02535	0.663892	no
LDLR	LDLR	LDLR	19:11200037-11244505	SCRCON	SCRDFO	OK	45.3161	192.47	2.08654	2.11852	0.0378	0.73953	no
CA9	CA9	CA9	9:35673914-35681154	SCRCON	SCRDFO	OK	19.6998	83.7788	2.08841	2.47895	0.0171	0.602808	no
ITPKC	ITPKC	ITPKC	19:41223007-41255828	SCRCON	SCRDFO	OK	10.2265	43.4932	2.08848	2.26849	0.02805	0.693933	no
CD58	CD58	CD58	1:117057155-117113715	SCRCON	SCRDFO	OK	14.0356	59.7875	2.09075	2.21894	0.0423	0.76197	no
DAPP1	DAPP1	DAPP1	4:100737980-100791346	SCRCON	SCRDFO	OK	4.5467	19.3723	2.09111	2.31292	0.02465	0.66328	no
RHOD	RHOD	RHOD	11:66824288-66839488	SCRCON	SCRDFO	OK	13.8624	59.298	2.09681	2.32562	0.02375	0.658408	no
PFKP	PFKP	PFKP	10:3109711-3178997	SCRCON	SCRDFO	OK	32.7131	140.037	2.09786	2.40052	0.0216	0.646321	no
EPS8	EPS8	EPS8	12:15773074-15942510	SCRCON	SCRDFO	OK	35.786	153.542	2.10116	2.37038	0.0264	0.676055	no
GPC1	GPC1	GPC1	2:241375114-241407495	SCRCON	SCRDFO	OK	3.70218	15.9262	2.10496	2.30259	0.0269	0.681303	no
AMOTL2	AMOTL2	AMOTL2	3:134074189-134093406	SCRCON	SCRDFO	OK	5.21526	22.4365	2.10503	2.4873	0.01815	0.619335	no
SLC9A1	SLC9A1	SLC9A1	1:27425299-27481621	SCRCON	SCRDFO	OK	8.11888	35.0003	2.10802	2.54678	0.0131	0.56188	no
MDFI	MDFI	MDFI	6:41606194-41621982	SCRCON	SCRDFO	OK	3.96222	17.1032	2.10989	2.09921	0.0491	0.805294	no
ARL14	ARL14	ARL14	3:160394947-160396235	SCRCON	SCRDFO	OK	12.9919	56.1068	2.11056	2.36827	0.02515	0.663892	no
P4HA2	P4HA2	P4HA2	5:131528303-131563556	SCRCON	SCRDFO	OK	12.0648	52.1363	2.11148	2.38934	0.01755	0.607844	no
APOL2	APOL2	APOL2	22:36622254-36636000	SCRCON	SCRDFO	OK	4.66399	20.1794	2.11325	2.30552	0.02595	0.669481	no
PKIB	PKIB	PKIB	6:122793061-123047518	SCRCON	SCRDFO	OK	15.9259	68.9471	2.11411	2.39174	0.0227	0.654609	no
GLRX	GLRX	GLRX	5:95149552-95158577	SCRCON	SCRDFO	OK	24.3094	105.467	2.11721	2.46979	0.0114	0.542734	no
CXCL16	CXCL16	CXCL16	17:4634722-4643223	SCRCON	SCRDFO	OK	26.5089	115.483	2.12313	2.25447	0.04285	0.767877	no
KDM3A	KDM3A	KDM3A	2:86668270-86719839	SCRCON	SCRDFO	OK	11.7497	51.281	2.1258	2.57208	0.0156	0.590777	no
FAM46A	FAM46A	FAM46A	6:82455446-82462428	SCRCON	SCRDFO	OK	7.43907	32.6818	2.13529	2.58124	0.01025	0.525939	no
TNFSF9	TNFSF9	TNFSF9	19:6531009-6535939	SCRCON	SCRDFO	OK	24.9826	109.837	2.13637	2.50347	0.01825	0.620051	no
SH3TC2	SH3TC2	SH3TC2	5:148361712-148442737	SCRCON	SCRDFO	OK	0.646569	2.84496	2.13753	2.37097	0.0299	0.706417	no
FEM1C	FEM1C	FEM1C	5:114856607-114880591	SCRCON	SCRDFO	OK	7.42666	32.6974	2.13839	2.58652	0.0093	0.501332	no
CPEB2	CPEB2	CPEB2	4:15004297-15071777	SCRCON	SCRDFO	OK	3.31723	14.7798	2.15558	2.51497	0.024	0.658408	no
CBLB	CBLB	CBLB	3:105377108-105587887	SCRCON	SCRDFO	OK	4.24635	19.0865	2.16826	2.42511	0.02385	0.658408	no
SERPINB8	SERPINB8	SERPINB8	18:61637262-61656608	SCRCON	SCRDFO	OK	9.09474	40.938	2.17034	2.36982	0.0133	0.564266	no
BNIP3L	BNIP3L	BNIP3L	8:26240522-26270644	SCRCON	SCRDFO	OK	13.09	59.0145	2.1726	2.6269	0.00815	0.482522	no
MX1	MX1	MX1	21:42792519-42831141	SCRCON	SCRDFO	OK	12.7559	57.6241	2.17551	2.45111	0.01735	0.605895	no
B4GALNT3	B4GALNT3	B4GALNT3	12:569542-671058	SCRCON	SCRDFO	OK	7.41266	33.556	2.17851	2.56576	0.01465	0.581164	no
SAMD8	SAMD8	SAMD8	10:76871392-76941881	SCRCON	SCRDFO	OK	1.79258	8.13172	2.18152	2.37579	0.02905	0.703523	no
NABP1	NABP1	NABP1	2:192542797-192553248	SCRCON	SCRDFO	OK	4.48968	20.4211	2.18538	2.43396	0.0215	0.646119	no
TSPAN1	TSPAN1	TSPAN1	1:46640748-46651634	SCRCON	SCRDFO	OK	137.528	626.451	2.18748	2.21396	0.0446	0.778197	no
HS3ST1	HS3ST1	HS3ST1	4:11399987-11430537	SCRCON	SCRDFO	OK	1.88534	8.595	2.18867	2.02547	0.04595	0.786887	no
ABTB1	ABTB1	ABTB1	3:127391780-127399769	SCRCON	SCRDFO	OK	4.50252	20.5459	2.19005	2.30359	0.0488	0.805294	no
SDCBP	SDCBP	SDCBP	8:59465727-59495419	SCRCON	SCRDFO	OK	56.4519	257.93	2.19189	2.49555	0.01335	0.564266	no
OAS2	OAS2	OAS2	12:113416273-113449528	SCRCON	SCRDFO	OK	5.00688	22.9164	2.1944	2.27067	0.02605	0.670812	no
CYR61	CYR61	CYR61	1:86046443-86049648	SCRCON	SCRDFO	OK	1.74671	8.05277	2.20484	2.04849	0.04425	0.775684	no
IFI16	IFI16	IFI16	1:158979681-159024945	SCRCON	SCRDFO	OK	4.3479	20.0784	2.20725	2.4151	0.0166	0.600461	no
MUC20	MUC20	MUC20	3:195447752-195464540	SCRCON	SCRDFO	OK	6.77245	31.3138	2.20905	2.66618	0.0082	0.483416	no
FA2H	FA2H	FA2H	16:74746855-74808729	SCRCON	SCRDFO	OK	19.0298	88.678	2.22031	2.68056	0.00715	0.474281	no
TUBB3	TUBB3	TUBB3	16:89988416-90002505	SCRCON	SCRDFO	OK	1.59564	7.4358	2.22036	1.99859	0.03955	0.749479	no
ABHD2	ABHD2	ABHD2	15:89631380-89745591	SCRCON	SCRDFO	OK	23.0674	107.687	2.22292	2.24643	0.03085	0.706417	no
SDC4	SDC4	SDC4	20:43953928-43977064	SCRCON	SCRDFO	OK	31.4998	147.266	2.22501	2.64057	0.01165	0.545267	no
CLDN23	CLDN23	CLDN23	8:8559665-8561617	SCRCON	SCRDFO	OK	4.11269	19.3554	2.23458	2.20041	0.0453	0.782192	no
EPAS1	EPAS1	EPAS1	2:46524540-46613842	SCRCON	SCRDFO	OK	6.02981	28.3972	2.23556	2.66545	0.01235	0.546635	no
DHRS3	DHRS3	DHRS3	1:12627938-12677820	SCRCON	SCRDFO	OK	15.1936	71.7191	2.2389	2.63864	0.01235	0.546635	no
RHOC	RHOC	RHOC	1:113243748-113250025	SCRCON	SCRDFO	OK	116.417	551.86	2.245	2.37368	0.0152	0.589862	no
PLK2	PLK2	PLK2	5:57749809-57755966	SCRCON	SCRDFO	OK	12.3826	58.7877	2.2472	2.57252	0.0153	0.590777	no
TSC22D3	TSC22D3	TSC22D3	X:106956451-107019017	SCRCON	SCRDFO	OK	5.37311	25.5814	2.25126	2.30156	0.02855	0.700056	no
FRMD5	FRMD5	FRMD5	15:44165729-44487429	SCRCON	SCRDFO	OK	1.65502	7.9041	2.25575	2.00803	0.0407	0.753821	no
TNFSF15	TNFSF15	TNFSF15	9:117546914-117568408	SCRCON	SCRDFO	OK	2.1491	10.2829	2.25845	2.54118	0.0112	0.542734	no
MEGF6	MEGF6	MEGF6	1:3404505-3528059	SCRCON	SCRDFO	OK	4.49134	21.5096	2.25976	2.60759	0.0132	0.564266	no
APOL1	APOL1	APOL1	22:36649116-36663577	SCRCON	SCRDFO	OK	3.95351	18.9367	2.25998	2.36607	0.03725	0.73953	no
TMC7	TMC7	TMC7	16:18995255-19075262	SCRCON	SCRDFO	OK	2.80386	13.54	2.27174	2.42666	0.0288	0.702456	no
PRAP1	PRAP1	PRAP1	10:135160843-135166187	SCRCON	SCRDFO	OK	293.026	1420.51	2.27731	2.34444	0.03695	0.73953	no
ALDOC	ALDOC	ALDOC	17:26900132-26903951	SCRCON	SCRDFO	OK	28.2401	137.258	2.28107	2.74819	0.00665	0.466305	no
SLC7A11	SLC7A11	SLC7A11	4:138948576-139163503	SCRCON	SCRDFO	OK	9.55453	46.7473	2.29063	2.62518	0.01055	0.531895	no
EDN1	EDN1	EDN1	6:12290528-12297427	SCRCON	SCRDFO	OK	3.80589	18.6242	2.29088	2.21074	0.04225	0.76197	no
GTPBP2	GTPBP2	GTPBP2	6:43543877-43596936	SCRCON	SCRDFO	OK	17.1898	84.1356	2.29116	2.36173	0.0171	0.602808	no
PPP1R15A	PPP1R15A	PPP1R15A	19:49375648-49379319	SCRCON	SCRDFO	OK	21.0763	103.346	2.29379	2.67294	0.0106	0.531895	no
MSLN	MSLN	MSLN	16:810764-818865	SCRCON	SCRDFO	OK	3.3747	16.55	2.294	2.36273	0.0251	0.663892	no
IRAK2	IRAK2	IRAK2	3:10206562-10285427	SCRCON	SCRDFO	OK	2.51182	12.3324	2.29564	2.26349	0.03615	0.73953	no
BAMBI	BAMBI	BAMBI	10:28966423-28971868	SCRCON	SCRDFO	OK	7.18554	35.3516	2.29861	2.51761	0.0142	0.578608	no
ABCA12	ABCA12	ABCA12	2:215796265-216003151	SCRCON	SCRDFO	OK	0.841517	4.14268	2.2995	2.19069	0.039	0.74525	no
LIPH	LIPH	LIPH	3:185225569-185270369	SCRCON	SCRDFO	OK	12.895	63.6904	2.30426	2.74435	0.01	0.520827	no
SLC25A45	SLC25A45	SLC25A45	11:65142662-65150142	SCRCON	SCRDFO	OK	1.25876	6.25239	2.3124	2.07792	0.03365	0.721607	no
ALAS1	ALAS1	ALAS1	3:52232098-52248343	SCRCON	SCRDFO	OK	36.4106	181.755	2.31957	2.60872	0.0193	0.624725	no
LYST	LYST	LYST	1:235824344-236030220	SCRCON	SCRDFO	OK	0.952405	4.75962	2.3212	2.57984	0.01565	0.590777	no
XDH	XDH	XDH	2:31557187-31637611	SCRCON	SCRDFO	OK	1.84548	9.25041	2.32552	2.52841	0.01235	0.546635	no
EGR1	EGR1	EGR1	5:137801180-137805004	SCRCON	SCRDFO	OK	5.97805	30.0529	2.32976	2.57815	0.01995	0.633916	no
CYP4F11	CYP4F11	CYP4F11	19:16023179-16045676	SCRCON	SCRDFO	OK	10.4631	52.8099	2.3355	2.76487	0.01075	0.531895	no
HHLA2	HHLA2	HHLA2	3:108021331-108097126	SCRCON	SCRDFO	OK	8.32131	42.2297	2.34338	2.72425	0.0072	0.474281	no
SMPD1	SMPD1	SMPD1	11:6411643-6416228	SCRCON	SCRDFO	OK	5.31014	26.9874	2.34547	2.59329	0.0155	0.590777	no
LCN2	LCN2	LCN2	9:130911731-130915734	SCRCON	SCRDFO	OK	233.092	1188.07	2.34965	2.58654	0.0115	0.543758	no
LINC00857	LINC00857	LINC00857	10:81967465-81979413	SCRCON	SCRDFO	OK	1.58422	8.07866	2.35034	2.16411	0.0317	0.712714	no
ADM	ADM	ADM	11:10326641-10328923	SCRCON	SCRDFO	OK	7.84858	40.2337	2.3579	2.55322	0.0123	0.546635	no
OAS1	OAS1	OAS1	12:113344738-113357712	SCRCON	SCRDFO	OK	64.0651	328.734	2.35931	2.5713	0.0155	0.590777	no
CDC42EP2	CDC42EP2	CDC42EP2	11:65082288-65089900	SCRCON	SCRDFO	OK	5.86772	30.2281	2.36502	2.58689	0.01345	0.564655	no
IFRD1	IFRD1	IFRD1	7:112063198-112117258	SCRCON	SCRDFO	OK	10.9572	56.5924	2.36874	2.74783	0.00865	0.491136	no
CYP4F2	CYP4F2	CYP4F2	19:15988833-16008884	SCRCON	SCRDFO	OK	1.62877	8.41458	2.36911	2.18358	0.03205	0.712714	no
PI3	PI3	PI3	20:43803539-43805185	SCRCON	SCRDFO	OK	76.8455	397.881	2.3723	2.80923	0.0089	0.499193	no
ZFYVE1	ZFYVE1	ZFYVE1	14:73436158-73493920	SCRCON	SCRDFO	OK	2.38327	12.3617	2.37487	2.53462	0.015	0.58538	no
CPEB4	CPEB4	CPEB4	5:173315330-173387313	SCRCON	SCRDFO	OK	2.69685	14.0128	2.3774	2.7631	0.00665	0.466305	no
ARHGDIG	ARHGDIG	ARHGDIG	16:330605-333003	SCRCON	SCRDFO	OK	4.50384	23.5727	2.38789	2.19243	0.03135	0.712005	no
BAIAP2L1	BAIAP2L1	BAIAP2L1	7:97910978-98030427	SCRCON	SCRDFO	OK	18.5727	97.2914	2.38913	2.37464	0.02535	0.663892	no
HMOX1	HMOX1	HMOX1	22:35777059-35790207	SCRCON	SCRDFO	OK	13.861	72.8267	2.39344	2.64096	0.01645	0.599732	no
COL17A1	COL17A1	COL17A1	10:105791045-105845638	SCRCON	SCRDFO	OK	38.736	204.649	2.4014	2.40125	0.02765	0.691452	no
PCCA	PCCA	PCCA	13:100741268-101241046	SCRCON	SCRDFO	OK	39.2998	207.882	2.40318	2.67445	0.00905	0.499831	no
PDLIM7	PDLIM7	PDLIM7	5:176910394-176924602	SCRCON	SCRDFO	OK	6.69112	35.5235	2.40845	2.46883	0.0253	0.663892	no
C10orf54	C10orf54	C10orf54	10:73156690-73575704	SCRCON	SCRDFO	OK	1.46459	7.7773	2.40878	2.35135	0.0301	0.706417	no
PNMA1	PNMA1	PNMA1	14:74178485-74181128	SCRCON	SCRDFO	OK	3.46421	18.4117	2.41002	2.38614	0.0312	0.710929	no
TIPARP	TIPARP	TIPARP	3:156390959-156424557	SCRCON	SCRDFO	OK	9.23572	49.2267	2.41414	2.72485	0.0075	0.474281	no
IL6R	IL6R	IL6R	1:154377668-154441926	SCRCON	SCRDFO	OK	0.777715	4.14753	2.41494	2.17876	0.0187	0.623099	no
ANXA3	ANXA3	ANXA3	4:79472741-79531605	SCRCON	SCRDFO	OK	52.4235	280.125	2.41779	2.84391	0.0067	0.466305	no
SLFN5	SLFN5	SLFN5	17:33570085-33594761	SCRCON	SCRDFO	OK	2.84561	15.2361	2.42069	2.69579	0.0112	0.542734	no
CYSTM1	CYSTM1	CYSTM1	5:139554652-139623374	SCRCON	SCRDFO	OK	103.585	555.041	2.42178	2.85098	0.0067	0.466305	no
S100A11	S100A11	S100A11	1:152004981-152009511	SCRCON	SCRDFO	OK	412.833	2212.27	2.4219	2.4418	0.0291	0.703523	no
PLAC8	PLAC8	PLAC8	4:84011210-84035911	SCRCON	SCRDFO	OK	20.2466	108.511	2.42209	2.83999	0.00675	0.466305	no
LATS2	LATS2	LATS2	13:21547175-21635722	SCRCON	SCRDFO	OK	1.62344	8.703	2.42246	2.39805	0.03205	0.712714	no
RIOK3	RIOK3	RIOK3	18:21032786-21063099	SCRCON	SCRDFO	OK	19.1464	102.675	2.42294	2.85131	0.0065	0.466305	no
JUN	JUN	JUN	1:59246462-59249785	SCRCON	SCRDFO	OK	22.0997	118.866	2.42723	2.86798	0.00755	0.474281	no
TRNP1	TRNP1	TRNP1	1:27320194-27327377	SCRCON	SCRDFO	OK	3.4908	18.8608	2.43377	2.4324	0.02925	0.703523	no
FAM13A	FAM13A	FAM13A	4:89630939-89978346	SCRCON	SCRDFO	OK	6.55771	35.6601	2.44305	2.7675	0.0106	0.531895	no
FOS	FOS	FOS	14:75745480-75748937	SCRCON	SCRDFO	OK	7.91924	43.2048	2.44776	2.73865	0.0116	0.545267	no
CD59	CD59	CD59	11:33724555-33758025	SCRCON	SCRDFO	OK	15.7796	86.1287	2.44843	2.39825	0.02345	0.658408	no
MUC1	MUC1	MUC1	1:155158299-155162706	SCRCON	SCRDFO	OK	2.79368	15.3535	2.45833	2.1783	0.04885	0.805294	no
TTC9	TTC9	TTC9	14:71108503-71142077	SCRCON	SCRDFO	OK	3.16749	17.4146	2.45889	2.75411	0.0122	0.546635	no
IFI27	IFI27	IFI27	14:94577078-94583033	SCRCON	SCRDFO	OK	196.644	1083.99	2.46269	2.83812	0.00565	0.442874	no
PRSS3	PRSS3	PRSS3	9:33750463-33799229	SCRCON	SCRDFO	OK	52.8077	291.33	2.46383	2.70172	0.00775	0.476793	no
NEDD9	NEDD9	NEDD9	6:11183530-11382581	SCRCON	SCRDFO	OK	8.31214	46.3866	2.48042	2.63213	0.00335	0.377324	no
SGK1	SGK1	SGK1	6:134490383-134639196	SCRCON	SCRDFO	OK	4.09018	22.8653	2.48292	2.62027	0.0247	0.66328	no
BDKRB2	BDKRB2	BDKRB2	14:96671134-96710666	SCRCON	SCRDFO	OK	3.55792	19.9818	2.48958	2.80293	0.00995	0.520827	no
ANXA6	ANXA6	ANXA6	5:150480266-150537443	SCRCON	SCRDFO	OK	1.54637	8.77957	2.50526	2.44489	0.02045	0.635745	no
TNFRSF12A	TNFRSF12A	TNFRSF12A	16:3070312-3072383	SCRCON	SCRDFO	OK	66.8023	382.71	2.51828	2.99702	0.0051	0.425635	no
ABTB2	ABTB2	ABTB2	11:34172533-34379555	SCRCON	SCRDFO	OK	3.46092	19.8717	2.52148	2.8168	0.012	0.546635	no
PITPNC1	PITPNC1	PITPNC1	17:65373396-65693379	SCRCON	SCRDFO	OK	0.600693	3.45232	2.52286	2.41907	0.0186	0.623099	no
TICAM1	TICAM1	TICAM1	19:4815935-4831754	SCRCON	SCRDFO	OK	10.0337	57.7553	2.5251	2.97362	0.00465	0.418234	no
PTRF	PTRF	PTRF	17:40554466-40575338	SCRCON	SCRDFO	OK	4.75789	27.4324	2.52749	2.82557	0.01005	0.521471	no
GK	GK	GK	X:30671475-30749577	SCRCON	SCRDFO	OK	1.37362	7.92285	2.52804	2.4429	0.04115	0.753847	no
RHPN2	RHPN2	RHPN2	19:33469497-33555824	SCRCON	SCRDFO	OK	16.5789	95.6665	2.52866	3.00808	0.0048	0.418234	no
RRAS	RRAS	RRAS	19:50138551-50143400	SCRCON	SCRDFO	OK	14.4915	83.8352	2.53235	2.79185	0.009	0.499831	no
IGFBP3	IGFBP3	IGFBP3	7:45951843-45960871	SCRCON	SCRDFO	OK	6.92684	40.2127	2.53738	2.85821	0.00795	0.476793	no
GAN	GAN	GAN	16:81348570-81413803	SCRCON	SCRDFO	OK	2.31284	13.4979	2.54499	2.77336	0.0077	0.476231	no
TMCC3	TMCC3	TMCC3	12:94960899-95044324	SCRCON	SCRDFO	OK	3.52786	20.6315	2.54798	2.79486	0.0128	0.55416	no
MPZL3	MPZL3	MPZL3	11:118100335-118123011	SCRCON	SCRDFO	OK	4.01955	23.5527	2.55079	2.33146	0.0208	0.637529	no
KRT20	KRT20	KRT20	17:39032140-39041495	SCRCON	SCRDFO	OK	272.953	1602.32	2.55344	2.18259	0.03295	0.718881	no
KIAA0040	KIAA0040	KIAA0040	1:175126122-175162229	SCRCON	SCRDFO	OK	6.62905	38.9315	2.55406	3.0223	0.00685	0.466305	no
OPTN	OPTN	OPTN	10:13142081-13180276	SCRCON	SCRDFO	OK	17.306	103.225	2.57644	3.02785	0.00455	0.418234	no
USP53	USP53	USP53	4:120133781-120216673	SCRCON	SCRDFO	OK	8.74466	52.1871	2.57722	3.057	0.0048	0.418234	no
DDX58	DDX58	DDX58	9:32455299-32526322	SCRCON	SCRDFO	OK	2.56055	15.3228	2.58116	2.85584	0.0064	0.466305	no
PPARD	PPARD	PPARD	6:35310334-35395968	SCRCON	SCRDFO	OK	17.0038	102.33	2.5893	2.91621	0.005	0.424016	no
HBEGF	HBEGF	HBEGF	5:139712427-139726188	SCRCON	SCRDFO	OK	3.97382	23.9418	2.59094	2.56964	0.0255	0.664055	no
DUSP10	DUSP10	DUSP10	1:221874763-221915516	SCRCON	SCRDFO	OK	1.18875	7.22375	2.60331	2.37922	0.0267	0.681219	no
EPS8L1	EPS8L1	EPS8L1	19:55587220-55599291	SCRCON	SCRDFO	OK	11.0472	67.1579	2.60387	3.04408	0.0028	0.34947	no
XAF1	XAF1	XAF1	17:6659155-6678964	SCRCON	SCRDFO	OK	1.59759	9.73825	2.60777	2.52348	0.0148	0.581164	no
RHBDL2	RHBDL2	RHBDL2	1:39351478-39407456	SCRCON	SCRDFO	OK	4.30175	26.379	2.61639	2.64279	0.01845	0.621913	no
IRF7	IRF7	IRF7	11:612554-615999	SCRCON	SCRDFO	OK	8.89272	54.5411	2.61665	2.96838	0.0069	0.466305	no
COL6A1	COL6A1	COL6A1	21:47401662-47424963	SCRCON	SCRDFO	OK	0.784384	4.84618	2.62722	2.39211	0.01885	0.623265	no
SLPI	SLPI	SLPI	20:43880878-43883206	SCRCON	SCRDFO	OK	80.9431	501.914	2.63246	3.08641	0.0037	0.382536	no
PMP22	PMP22	PMP22	17:15133095-15168644	SCRCON	SCRDFO	OK	1.42321	8.86353	2.63873	2.30591	0.0367	0.73953	no
HIVEP2	HIVEP2	HIVEP2	6:143072603-143266338	SCRCON	SCRDFO	OK	1.12332	7.02893	2.64554	2.90464	0.0059	0.444232	no
TINAGL1	TINAGL1	TINAGL1	1:32042085-32053287	SCRCON	SCRDFO	OK	35.0805	219.851	2.64779	2.97856	0.00855	0.491136	no
MXD1	MXD1	MXD1	2:70142172-70170076	SCRCON	SCRDFO	OK	6.7343	42.523	2.65864	3.16268	0.0009	0.244482	no
SAT1	SAT1	SAT1	X:23801274-23804327	SCRCON	SCRDFO	OK	172.219	1101.29	2.67688	2.77016	0.01485	0.581164	no
EPHA2	EPHA2	EPHA2	1:16450831-16482582	SCRCON	SCRDFO	OK	24.9394	159.521	2.67725	3.02921	0.00625	0.463035	no
FBXO32	FBXO32	FBXO32	8:124510126-124553493	SCRCON	SCRDFO	OK	0.732484	4.71726	2.68708	2.61739	0.0169	0.602808	no
TUBB2A	TUBB2A	TUBB2A	6:3153901-3157783	SCRCON	SCRDFO	OK	4.86819	31.3586	2.6874	2.70421	0.01745	0.605895	no
PTPRH	PTPRH	PTPRH	19:55692614-55720874	SCRCON	SCRDFO	OK	5.82565	37.6808	2.69334	3.12877	0.00245	0.332768	no
TMCC1	TMCC1	TMCC1	3:129366634-129612419	SCRCON	SCRDFO	OK	4.37452	28.3118	2.6942	3.09119	0.00755	0.474281	no
NFKB2	NFKB2	NFKB2	10:104153866-104162286	SCRCON	SCRDFO	OK	6.83678	44.5682	2.70462	2.90462	0.01195	0.546635	no
TESC	TESC	TESC	12:117476727-117537251	SCRCON	SCRDFO	OK	6.27004	40.9934	2.70885	2.48617	0.0247	0.66328	no
IFI6	IFI6	IFI6	1:27992571-27998724	SCRCON	SCRDFO	OK	99.8136	653.474	2.71082	3.16141	0.0047	0.418234	no
MAP1LC3B	MAP1LC3B	MAP1LC3B	16:87425800-87438380	SCRCON	SCRDFO	OK	15.2842	100.253	2.71353	3.17763	0.0033	0.377324	no
PARD6B	PARD6B	PARD6B	20:49348080-49370278	SCRCON	SCRDFO	OK	1.76576	11.6248	2.71884	2.73556	0.0188	0.623099	no
LMCD1	LMCD1	LMCD1	3:8543510-8609806	SCRCON	SCRDFO	OK	0.950608	6.26145	2.71957	2.26048	0.0473	0.797195	no
FAM214B	FAM214B	FAM214B	9:35104117-35115893	SCRCON	SCRDFO	OK	2.74886	18.2152	2.72824	2.73857	0.0171	0.602808	no
TBC1D1	TBC1D1	TBC1D1	4:37892704-38140796	SCRCON	SCRDFO	OK	0.549771	3.65574	2.73326	2.30782	0.0319	0.712714	no
HELZ2	HELZ2	HELZ2	20:62189438-62205592	SCRCON	SCRDFO	OK	4.61469	30.791	2.7382	3.08821	0.00225	0.332768	no
BHLHE40	BHLHE40	BHLHE40	3:5021096-5026865	SCRCON	SCRDFO	OK	18.9783	127.149	2.74411	3.23312	0.00245	0.332768	no
SEMA3B	SEMA3B	SEMA3B	3:50305039-50314572	SCRCON	SCRDFO	OK	9.11529	61.1839	2.74679	2.952	0.00845	0.491136	no
KLK10	KLK10	KLK10	19:51515999-51523431	SCRCON	SCRDFO	OK	24.1584	162.976	2.75407	3.20006	0.0018	0.308794	no
LGALS1	LGALS1	LGALS1	22:38071612-38075809	SCRCON	SCRDFO	OK	9.64251	65.0826	2.75479	2.63637	0.01115	0.542734	no
IGFL2	IGFL2	IGFL2	19:46651038-46664561	SCRCON	SCRDFO	OK	16.848	113.835	2.7563	2.67071	0.0107	0.531895	no
MALL	MALL	MALL	2:110841446-110874143	SCRCON	SCRDFO	OK	1.42095	9.62544	2.75999	2.67765	0.0147	0.581164	no
LINC00035	LINC00035	LINC00035	7:73149398-73150330	SCRCON	SCRDFO	OK	11.9885	81.5159	2.76543	2.62743	0.00965	0.514197	no
ERRFI1	ERRFI1	ERRFI1	1:8071778-8086393	SCRCON	SCRDFO	OK	16.2703	111.518	2.77696	3.28114	0.00225	0.332768	no
ISG15	ISG15	ISG15	1:948846-949919	SCRCON	SCRDFO	OK	60.4204	415.021	2.78008	3.27281	0.00365	0.382536	no
GDF15	GDF15	GDF15	19:18496967-18499986	SCRCON	SCRDFO	OK	231.859	1604.57	2.79087	2.32735	0.04195	0.759619	no
NDRG1	NDRG1	NDRG1	8:134249413-134309547	SCRCON	SCRDFO	OK	45.0142	315.05	2.80713	2.74105	0.01485	0.581164	no
GBP3	GBP3	GBP3	1:89472359-89488549	SCRCON	SCRDFO	OK	10.9876	77.3251	2.81506	3.1919	0.0042	0.401288	no
LMO7	LMO7	LMO7	13:76194569-76434006	SCRCON	SCRDFO	OK	18.3631	130.079	2.82451	2.87974	0.00915	0.499831	no
RBM24	RBM24	RBM24	6:17281808-17294099	SCRCON	SCRDFO	OK	0.339888	2.41764	2.83047	2.20432	0.044	0.775684	no
LYZ	LYZ	LYZ	12:69742133-69748013	SCRCON	SCRDFO	OK	21.9445	156.991	2.83875	3.34074	0.0021	0.319708	no
SAMD9L	SAMD9L	SAMD9L	7:92759367-92777680	SCRCON	SCRDFO	OK	0.609467	4.36175	2.83929	2.79558	0.01015	0.524694	no
RHOB	RHOB	RHOB	2:20646834-20649201	SCRCON	SCRDFO	OK	29.8317	213.884	2.84191	3.15008	0.0058	0.442874	no
LOC645638	LOC645638	LOC645638	17:58160926-58165828	SCRCON	SCRDFO	OK	5.01398	36.0971	2.84786	2.37075	0.0451	0.782192	no
NR4A1	NR4A1	NR4A1	12:52416615-52453291	SCRCON	SCRDFO	OK	9.67393	69.705	2.84909	3.11103	0.00375	0.384272	no
PLCXD1	PLCXD1	PLCXD1	Y:142990-170022	SCRCON	SCRDFO	OK	5.81832	42.0242	2.85255	3.09006	0.0034	0.378321	no
TACSTD2	TACSTD2	TACSTD2	1:59041094-59043166	SCRCON	SCRDFO	OK	3.27545	23.8139	2.86204	2.91584	0.01175	0.546257	no
POU2F3	POU2F3	POU2F3	11:120107348-120190653	SCRCON	SCRDFO	OK	0.264245	1.92185	2.86255	2.23309	0.04905	0.805294	no
LAMA4	LAMA4	LAMA4	6:112429133-112575917	SCRCON	SCRDFO	OK	2.42558	17.6737	2.8652	1.73109	0.00155	0.29416	no
ULBP2	ULBP2	ULBP2	6:150263135-150270368	SCRCON	SCRDFO	OK	0.552863	4.03437	2.86735	2.28169	0.0481	0.802864	no
FLG	FLG	FLG	1:152274650-152297679	SCRCON	SCRDFO	OK	0.0415348	0.303302	2.86836	2.2331	0.04955	0.806524	no
SLC16A4	SLC16A4	SLC16A4	1:110905472-110933704	SCRCON	SCRDFO	OK	1.02018	7.50726	2.87946	2.44887	0.0302	0.706417	no
TIMP2	TIMP2	TIMP2	17:76849058-76921472	SCRCON	SCRDFO	OK	1.7962	13.2237	2.8801	2.83413	0.0125	0.549762	no
TMBIM1	TMBIM1	TMBIM1	2:219135114-219211516	SCRCON	SCRDFO	OK	81.5879	601.217	2.88146	2.58511	0.01035	0.527165	no
CARD6	CARD6	CARD6	5:40841409-40855456	SCRCON	SCRDFO	OK	0.817229	6.03822	2.88531	2.75061	0.0079	0.476793	no
TGFB1	TGFB1	TGFB1	19:41836811-41859831	SCRCON	SCRDFO	OK	0.316147	2.33776	2.88646	2.29853	0.0463	0.789951	no
TRANK1	TRANK1	TRANK1	3:36868307-36986548	SCRCON	SCRDFO	OK	0.845545	6.26149	2.88855	2.88023	0.0136	0.569228	no
TPK1	TPK1	TPK1	7:144149033-144533146	SCRCON	SCRDFO	OK	0.503392	3.77941	2.90841	2.32061	0.0413	0.753847	no
C6orf222	C6orf222	C6orf222	6:36283534-36304662	SCRCON	SCRDFO	OK	1.98851	15.0446	2.91948	2.96696	0.01125	0.542734	no
PLOD2	PLOD2	PLOD2	3:145787227-145879282	SCRCON	SCRDFO	OK	8.31892	63.1887	2.9252	3.25677	0.0035	0.378321	no
TFAP2C	TFAP2C	TFAP2C	20:55204357-55214338	SCRCON	SCRDFO	OK	0.360801	2.74518	2.92763	2.30475	0.0499	0.807883	no
NPC1	NPC1	NPC1	18:21083433-21166581	SCRCON	SCRDFO	OK	8.6409	65.8071	2.92899	3.01322	0.0023	0.332768	no
CTSE	CTSE	CTSE	1:206317458-206332104	SCRCON	SCRDFO	OK	7.80361	59.6321	2.93387	2.98671	0.00885	0.498406	no
ACE2	ACE2	ACE2	X:15579155-15620192	SCRCON	SCRDFO	OK	4.16863	31.9813	2.93958	3.30142	0.0033	0.377324	no
PMEPA1	PMEPA1	PMEPA1	20:56223447-56286592	SCRCON	SCRDFO	OK	1.62265	12.5552	2.95186	3.08676	0.0053	0.429393	no
TRIM29	TRIM29	TRIM29	11:119981993-120008863	SCRCON	SCRDFO	OK	1.39344	10.8158	2.95642	2.89597	0.0074	0.474281	no
EFNA2	EFNA2	EFNA2	19:1286152-1301429	SCRCON	SCRDFO	OK	0.382245	2.97804	2.96179	2.36166	0.04535	0.782192	no
ITGB7	ITGB7	ITGB7	12:53585106-53601000	SCRCON	SCRDFO	OK	0.812158	6.36112	2.96945	2.4571	0.03765	0.73953	no
CD163L1	CD163L1	CD163L1	12:7507556-7596749	SCRCON	SCRDFO	OK	0.300689	2.36913	2.97801	2.47652	0.0325	0.718881	no
C1orf116	C1orf116	C1orf116	1:207191865-207206101	SCRCON	SCRDFO	OK	8.29931	65.4586	2.97952	3.32988	0.0009	0.244482	no
UCA1	UCA1	UCA1	19:15939756-15947131	SCRCON	SCRDFO	OK	54.636	432.803	2.98579	3.05038	0.00995	0.520827	no
KLF6	KLF6	KLF6	10:3818187-3827473	SCRCON	SCRDFO	OK	15.7366	125.315	2.99336	3.314	0.00205	0.319109	no
IFI44	IFI44	IFI44	1:79115476-79129763	SCRCON	SCRDFO	OK	4.07486	32.743	3.00636	3.06383	0.0091	0.499831	no
GJB3	GJB3	GJB3	1:35246789-35251967	SCRCON	SCRDFO	OK	11.5696	93.9709	3.02187	3.33289	0.0024	0.332768	no
AREG	AREG	AREG	4:75480628-75490485	SCRCON	SCRDFO	OK	1.38069	11.2597	3.02771	2.53669	0.0337	0.721607	no
CDHR2	CDHR2	CDHR2	5:175969511-176022769	SCRCON	SCRDFO	OK	0.853558	6.99787	3.03536	2.72062	0.0174	0.605895	no
HIST2H2BE	HIST2H2BE	HIST2H2BE	1:149856009-149858232	SCRCON	SCRDFO	OK	1.25017	10.2632	3.03727	2.48103	0.0387	0.74362	no
S100A2	S100A2	S100A2	1:153533584-153538306	SCRCON	SCRDFO	OK	3.37012	27.6935	3.03868	2.55011	0.034	0.722448	no
ZNF165	ZNF165	ZNF165	6:28048481-28057340	SCRCON	SCRDFO	OK	2.29778	19.1554	3.05944	3.10736	0.00585	0.442874	no
NAV3	NAV3	NAV3	12:78225068-78606790	SCRCON	SCRDFO	OK	0.952858	7.95767	3.06201	3.04666	0.01145	0.543248	no
BHLHE41	BHLHE41	BHLHE41	12:26272958-26278003	SCRCON	SCRDFO	OK	2.38532	20.2274	3.08406	3.07124	0.01085	0.534932	no
BTG1	BTG1	BTG1	12:92378751-92539673	SCRCON	SCRDFO	OK	11.7887	100.114	3.08618	3.56711	0.0007	0.244482	no
AKAP2	AKAP2	AKAP2	9:112403067-112934791	SCRCON	SCRDFO	OK	0.249407	2.12318	3.08965	2.50618	0.03745	0.73953	no
DNAH12	DNAH12	DNAH12	3:57327726-57530071	SCRCON	SCRDFO	OK	0.0617387	0.528985	3.09898	2.33684	0.03885	0.744365	no
SOGA2	SOGA2	SOGA2	18:8717368-8832775	SCRCON	SCRDFO	OK	0.591496	5.07056	3.0997	3.00193	0.0058	0.442874	no
SFN	SFN	SFN	1:27189632-27190947	SCRCON	SCRDFO	OK	128.784	1113.19	3.11167	3.17865	0.004	0.395829	no
VGLL3	VGLL3	VGLL3	3:86987122-87040257	SCRCON	SCRDFO	OK	0.123757	1.07768	3.12235	2.60491	0.0285	0.700056	no
GATM	GATM	GATM	15:45653321-45672321	SCRCON	SCRDFO	OK	0.218818	1.90716	3.12362	2.42453	0.0369	0.73953	no
MYH15	MYH15	MYH15	3:108099215-108248169	SCRCON	SCRDFO	OK	0.299368	2.61273	3.12557	2.56758	0.0332	0.721607	no
IFIT1	IFIT1	IFIT1	10:91152302-91166244	SCRCON	SCRDFO	OK	2.07815	18.2048	3.13095	3.24951	0.0049	0.419041	no
RRAD	RRAD	RRAD	16:66955581-66959439	SCRCON	SCRDFO	OK	0.499836	4.38786	3.13399	2.45078	0.0408	0.753847	no
CALB1	CALB1	CALB1	8:91070837-91095107	SCRCON	SCRDFO	OK	2.68792	23.9812	3.15734	3.22124	0.0069	0.466305	no
SLC6A14	SLC6A14	SLC6A14	X:115567746-115592625	SCRCON	SCRDFO	OK	0.396284	3.60356	3.18481	2.64721	0.0307	0.706417	no
SERPINE2	SERPINE2	SERPINE2	2:224839764-224904036	SCRCON	SCRDFO	OK	16.6954	152.384	3.19019	3.7231	0.00115	0.265535	no
MX2	MX2	MX2	21:42733949-42780869	SCRCON	SCRDFO	OK	2.35802	21.5303	3.19072	3.25411	0.0076	0.474281	no
KCTD11	KCTD11	KCTD11	17:7255207-7258262	SCRCON	SCRDFO	OK	4.31032	39.5732	3.19866	3.55591	0.0013	0.285876	no
IL32	IL32	IL32	16:3115312-3119668	SCRCON	SCRDFO	OK	12.2508	112.751	3.2022	3.39042	0.0042	0.401288	no
BIRC3	BIRC3	BIRC3	11:102188180-102210135	SCRCON	SCRDFO	OK	4.66669	42.9509	3.20222	3.57114	0.00245	0.332768	no
AMIGO2	AMIGO2	AMIGO2	12:47469489-47473734	SCRCON	SCRDFO	OK	5.15595	47.5586	3.2054	3.61063	0.00115	0.265535	no
LAMB3	LAMB3	LAMB3	1:209788217-209825820	SCRCON	SCRDFO	OK	25.4081	234.677	3.20731	3.20093	0.0046	0.418234	no
STEAP4	STEAP4	STEAP4	7:87905743-87936228	SCRCON	SCRDFO	OK	0.051392	0.47574	3.21056	2.15724	0.04805	0.802864	no
TUBB6	TUBB6	TUBB6	18:12308256-12326568	SCRCON	SCRDFO	OK	4.51385	41.8532	3.21291	3.24881	0.0073	0.474281	no
SAMD4A	SAMD4A	SAMD4A	14:55034329-55260033	SCRCON	SCRDFO	OK	0.617055	5.73403	3.21608	3.18559	0.00355	0.378321	no
CYP3A5	CYP3A5	CYP3A5	7:99245812-99277621	SCRCON	SCRDFO	OK	12.3321	115.186	3.22347	3.39373	0.00175	0.308794	no
ARHGAP29	ARHGAP29	ARHGAP29	1:94634462-94703307	SCRCON	SCRDFO	OK	1.71053	16.0653	3.23143	3.6171	0.00165	0.308794	no
FSTL3	FSTL3	FSTL3	19:676388-683392	SCRCON	SCRDFO	OK	3.02041	28.3804	3.23208	3.2733	0.0072	0.474281	no
PPP2R5B	PPP2R5B	PPP2R5B	11:64692142-64703360	SCRCON	SCRDFO	OK	2.29496	21.664	3.23876	3.25915	0.0058	0.442874	no
DCBLD2	DCBLD2	DCBLD2	3:98514813-98620533	SCRCON	SCRDFO	OK	0.442382	4.17872	3.2397	2.7354	0.02805	0.693933	no
CXCL1	CXCL1	CXCL1	4:74735108-74737019	SCRCON	SCRDFO	OK	11.456	109.188	3.25264	3.52895	0.00075	0.244482	no
ERO1L	ERO1L	ERO1L	14:53108604-53162419	SCRCON	SCRDFO	OK	22.3159	213.846	3.26043	3.642	0.001	0.250805	no
CSRNP1	CSRNP1	CSRNP1	3:39183341-39195102	SCRCON	SCRDFO	OK	4.30195	41.3158	3.26363	3.63814	0.00105	0.250805	no
ADAMTS9	ADAMTS9	ADAMTS9	3:64501330-64997143	SCRCON	SCRDFO	OK	0.262337	2.53386	3.27185	2.69503	0.0252	0.663892	no
KRT80	KRT80	KRT80	12:52562779-52585784	SCRCON	SCRDFO	OK	6.80514	66.0663	3.27922	3.72674	0.00045	0.201106	no
MIR22HG	MIR22HG	MIR22HG	17:1614797-1619566	SCRCON	SCRDFO	OK	13.6226	132.553	3.28249	3.5257	0.00235	0.332768	no
DDX60	DDX60	DDX60	4:169137441-169239958	SCRCON	SCRDFO	OK	5.49957	53.5989	3.28481	3.76687	0.001	0.250805	no
AIM1L	AIM1L	AIM1L	1:26648349-26680621	SCRCON	SCRDFO	OK	4.24338	41.3802	3.28566	3.77702	0.00025	0.150587	no
SCEL	SCEL	SCEL	13:78109808-78219398	SCRCON	SCRDFO	OK	1.52498	14.8877	3.28726	3.27591	0.0035	0.378321	no
IFIT3	IFIT3	IFIT3	10:91087601-91100725	SCRCON	SCRDFO	OK	3.00835	29.3813	3.28786	3.30702	0.0123	0.546635	no
PTAFR	PTAFR	PTAFR	1:28473676-28520447	SCRCON	SCRDFO	OK	1.05348	10.2976	3.28908	3.26555	0.00795	0.476794	no
SERPINB2	SERPINB2	SERPINB2	18:61554938-61571124	SCRCON	SCRDFO	OK	0.756839	7.39874	3.28922	2.67409	0.0248	0.66328	no
F3	F3	F3	1:94994731-95007413	SCRCON	SCRDFO	OK	11.8959	116.327	3.28965	3.65416	0.00095	0.250805	no
RAB30	RAB30	RAB30	11:82692477-82782884	SCRCON	SCRDFO	OK	0.608569	5.97465	3.29536	2.65876	0.0279	0.693933	no
P4HA1	P4HA1	P4HA1	10:74766979-74856732	SCRCON	SCRDFO	OK	11.269	110.844	3.2981	3.5294	0.0008	0.244482	no
SDR16C5	SDR16C5	SDR16C5	8:57212569-57233241	SCRCON	SCRDFO	OK	1.82029	17.9515	3.30186	3.3816	0.00475	0.418234	no
GJB4	GJB4	GJB4	1:35225341-35229325	SCRCON	SCRDFO	OK	1.34243	13.239	3.30188	3.18085	0.00255	0.342987	no
CD68	CD68	CD68	17:7482804-7485429	SCRCON	SCRDFO	OK	11.6706	115.951	3.31257	3.79601	0.00075	0.244482	no
CCL20	CCL20	CCL20	2:228678557-228682280	SCRCON	SCRDFO	OK	4.31265	42.8944	3.31414	2.99201	0.0145	0.578914	no
MFNG	MFNG	MFNG	22:37865100-37882478	SCRCON	SCRDFO	OK	0.413336	4.13057	3.32095	2.62351	0.02455	0.66328	no
SERTAD1	SERTAD1	SERTAD1	19:40928408-40931932	SCRCON	SCRDFO	OK	12.41	124.633	3.32811	3.69869	0.00135	0.292233	no
PPBP	PPBP	PPBP	4:74852155-74853907	SCRCON	SCRDFO	OK	0.572436	5.76454	3.33202	2.66909	0.03075	0.706417	no
NR4A3	NR4A3	NR4A3	9:102584136-102629173	SCRCON	SCRDFO	OK	0.0454495	0.457721	3.33213	2.26429	0.03045	0.706417	no
EGLN3	EGLN3	EGLN3	14:34393420-34420284	SCRCON	SCRDFO	OK	9.67419	98.1644	3.34299	3.76642	0.00085	0.244482	no
KRT6B	KRT6B	KRT6B	12:52840434-52845910	SCRCON	SCRDFO	OK	0.396082	4.03294	3.34796	2.63184	0.03	0.706417	no
IL2RG	IL2RG	IL2RG	X:70327253-70331481	SCRCON	SCRDFO	OK	4.43675	45.3023	3.35201	3.46851	0.00475	0.418234	no
TXK	TXK	TXK	4:48068409-48136273	SCRCON	SCRDFO	OK	0.24293	2.49166	3.35849	2.68112	0.03055	0.706417	no
RASSF8	RASSF8	RASSF8	12:26107587-26232825	SCRCON	SCRDFO	OK	0.128432	1.33369	3.37635	2.57654	0.0198	0.632049	no
FLNC	FLNC	FLNC	7:128470482-128499328	SCRCON	SCRDFO	OK	0.205641	2.13601	3.37672	2.72847	0.02215	0.654299	no
SOCS3	SOCS3	SOCS3	17:76352858-76356158	SCRCON	SCRDFO	OK	0.455391	4.80425	3.39913	2.85439	0.0215	0.646119	no
NPSR1-AS1	NPSR1-AS1	NPSR1-AS1	7:34386123-34917944	SCRCON	SCRDFO	OK	0.170853	1.80622	3.40214	2.68312	0.0188	0.623099	no
GADD45B	GADD45B	GADD45B	19:2476122-2478257	SCRCON	SCRDFO	OK	1.71123	18.1242	3.40481	2.9039	0.02345	0.658408	no
TRIM31	TRIM31	TRIM31	6_ssto_hap7:1401126-1411311	SCRCON	SCRDFO	OK	6.9084	73.4086	3.40952	3.7902	0.00105	0.250805	no
PDGFA	PDGFA	PDGFA	7:536896-559481	SCRCON	SCRDFO	OK	1.096	11.7354	3.42056	3.23857	0.003	0.358293	no
DUSP4	DUSP4	DUSP4	8:29190578-29208267	SCRCON	SCRDFO	OK	2.72276	29.3296	3.42921	3.77151	0.00085	0.244482	no
UPP1	UPP1	UPP1	7:48128354-48148330	SCRCON	SCRDFO	OK	3.36693	36.4475	3.43631	3.51426	0.00345	0.378321	no
RPL13AP20	RPL13AP20	RPL13AP20	12:13028410-13029070	SCRCON	SCRDFO	OK	1.32689	14.5093	3.45085	2.74009	0.03275	0.718881	no
VWA7	VWA7	VWA7	6_ssto_hap7:3064183-3075920	SCRCON	SCRDFO	OK	0.62757	6.90868	3.46056	2.89351	0.02065	0.635745	no
TP53INP2	TP53INP2	TP53INP2	20:33292147-33301237	SCRCON	SCRDFO	OK	5.75115	63.9117	3.47416	3.88703	0.00085	0.244482	no
TM4SF1	TM4SF1	TM4SF1	3:149086804-149095568	SCRCON	SCRDFO	OK	50.6225	568.175	3.48849	3.52576	0.0042	0.401288	no
ZBP1	ZBP1	ZBP1	20:56178901-56195632	SCRCON	SCRDFO	OK	0.0880816	0.997181	3.50094	2.11953	0.04555	0.78294	no
ETS1	ETS1	ETS1	11:128328655-128457453	SCRCON	SCRDFO	OK	0.899602	10.2873	3.51543	3.55854	0.0018	0.308794	no
KRT15	KRT15	KRT15	17:39669996-39675270	SCRCON	SCRDFO	OK	2.28111	26.3681	3.53098	3.50306	0.0021	0.319708	no
RHOF	RHOF	RHOF	12:122150657-122231594	SCRCON	SCRDFO	OK	13.2859	153.796	3.53306	3.23623	0.0019	0.313364	no
RASGRP3	RASGRP3	RASGRP3	2:33661415-33789798	SCRCON	SCRDFO	OK	0.101875	1.20009	3.55827	2.71756	0.0206	0.635745	no
VNN1	VNN1	VNN1	6:133001996-133035194	SCRCON	SCRDFO	OK	0.459631	5.46323	3.57121	2.97554	0.0202	0.635745	no
FABP1	FABP1	FABP1	2:88422507-88427650	SCRCON	SCRDFO	OK	656.413	7915.01	3.59192	3.01359	0.00415	0.401288	no
SLC26A9	SLC26A9	SLC26A9	1:205882176-205912588	SCRCON	SCRDFO	OK	0.0620887	0.750182	3.59484	2.60249	0.034	0.722448	no
CEACAM5	CEACAM5	CEACAM5	19:42212529-42234437	SCRCON	SCRDFO	OK	67.6815	818.691	3.59649	3.02309	0.00505	0.424016	no
TLR6	TLR6	TLR6	4:38825328-38858438	SCRCON	SCRDFO	OK	0.0530805	0.642516	3.59748	2.65854	0.0269	0.681303	no
ISG20	ISG20	ISG20	15:89182038-89198879	SCRCON	SCRDFO	OK	13.1499	159.847	3.60356	3.92847	0.0004	0.19109	no
LAMA3	LAMA3	LAMA3	18:21269561-21535029	SCRCON	SCRDFO	OK	11.6755	145.917	3.6436	3.90881	0.00065	0.244482	no
CA2	CA2	CA2	8:86376130-86393721	SCRCON	SCRDFO	OK	4.76785	60.0059	3.65369	3.70646	0.00295	0.355385	no
LAMC2	LAMC2	LAMC2	1:183155173-183214262	SCRCON	SCRDFO	OK	25.6624	324.394	3.66002	3.27199	0.0071	0.474281	no
ANXA1	ANXA1	ANXA1	9:75766780-75785307	SCRCON	SCRDFO	OK	57.2875	727.583	3.66682	3.71348	0.00275	0.34947	no
TRIM40	TRIM40	TRIM40	6_ssto_hap7:1434969-1446965	SCRCON	SCRDFO	OK	0.368421	4.7496	3.68838	2.89882	0.0214	0.646119	no
ECM1	ECM1	ECM1	1:150480486-150486265	SCRCON	SCRDFO	OK	4.62473	59.6889	3.69002	3.98922	0.0001	0.122241	no
OASL	OASL	OASL	12:121458094-121477045	SCRCON	SCRDFO	OK	9.35862	123.116	3.71758	4.17181	0.00025	0.150587	no
RAET1L	RAET1L	RAET1L	6:150341265-150346668	SCRCON	SCRDFO	OK	1.10297	14.6037	3.72688	2.93906	0.02205	0.652737	no
MIR210HG	MIR210HG	MIR210HG	11:565656-568457	SCRCON	SCRDFO	OK	1.73838	23.1364	3.73434	3.68125	0.00155	0.29416	no
DKK1	DKK1	DKK1	10:54074040-54077417	SCRCON	SCRDFO	OK	3.01662	40.7532	3.75591	3.84427	0.0014	0.29416	no
HSD3B1	HSD3B1	HSD3B1	1:120049825-120057681	SCRCON	SCRDFO	OK	0.353264	4.80565	3.76591	2.95537	0.01995	0.633916	no
BMP2	BMP2	BMP2	20:6748744-6760910	SCRCON	SCRDFO	OK	1.98321	27.4722	3.79207	3.89753	0.0028	0.34947	no
PSORS1C1	PSORS1C1	PSORS1C1	6_qbl_hap6:2378425-2403713	SCRCON	SCRDFO	OK	0.702417	9.73693	3.79307	2.09156	0.0419	0.759619	no
CDA	CDA	CDA	1:20915443-20945400	SCRCON	SCRDFO	OK	3.38354	47.1402	3.80035	3.21256	0.01435	0.578914	no
DSG3	DSG3	DSG3	18:29027731-29058665	SCRCON	SCRDFO	OK	0.0359016	0.505003	3.81417	2.48027	0.04765	0.800173	no
MAFF	MAFF	MAFF	22:38597938-38612517	SCRCON	SCRDFO	OK	3.30285	47.247	3.83844	3.92142	0.00075	0.244482	no
RORA	RORA	RORA	15:60780482-61521502	SCRCON	SCRDFO	OK	0.0283905	0.410745	3.85476	2.82365	0.013	0.559323	no
ABCB11	ABCB11	ABCB11	2:169779448-169887833	SCRCON	SCRDFO	OK	0.0659975	0.959988	3.86253	2.87897	0.0232	0.654609	no
RP1	RP1	RP1	8:55528626-55543394	SCRCON	SCRDFO	OK	0.0318122	0.462734	3.86253	2.75013	0.03005	0.706417	no
DUSP1	DUSP1	DUSP1	5:172195092-172198203	SCRCON	SCRDFO	OK	3.91971	57.8082	3.88246	3.95929	0.0018	0.308794	no
KLF2	KLF2	KLF2	19:16435650-16438339	SCRCON	SCRDFO	OK	1.57634	23.3117	3.8864	3.30605	0.01365	0.5696	no
SAMD9	SAMD9	SAMD9	7:92728825-92747336	SCRCON	SCRDFO	OK	1.29513	19.3538	3.90145	4.101	0.0004	0.19109	no
AMICA1	AMICA1	AMICA1	11:118064441-118095809	SCRCON	SCRDFO	OK	0.234925	3.51985	3.90524	3.15105	0.0429	0.767877	no
SLC51A	SLC51A	SLC51A	3:195943382-195960301	SCRCON	SCRDFO	OK	1.36032	20.4499	3.91007	3.39566	0.0126	0.550664	no
FAM25A	FAM25A	FAM25A	10:88780045-88784487	SCRCON	SCRDFO	OK	1.22186	18.5542	3.92459	2.74426	0.0337	0.721607	no
SERPINB7	SERPINB7	SERPINB7	18:61420280-61472610	SCRCON	SCRDFO	OK	0.0785197	1.19554	3.92847	2.35998	0.0436	0.775397	no
RTN2	RTN2	RTN2	19:45988545-46000313	SCRCON	SCRDFO	OK	0.456473	6.95811	3.93009	3.18593	0.01545	0.590777	no
FLRT3	FLRT3	FLRT3	20:13976145-16033841	SCRCON	SCRDFO	OK	0.196664	3.00525	3.93368	2.52787	0.03295	0.718881	no
HIST1H4H	HIST1H4H	HIST1H4H	6:26285353-26285727	SCRCON	SCRDFO	OK	1.46119	22.3442	3.93468	2.84564	0.024	0.658408	no
IFIT2	IFIT2	IFIT2	10:91061705-91069033	SCRCON	SCRDFO	OK	0.650079	9.95017	3.93604	3.36511	0.00975	0.517534	no
TFF2	TFF2	TFF2	21:43766466-43771208	SCRCON	SCRDFO	OK	1.4212	21.7734	3.93739	3.29699	0.0147	0.581164	no
CIDEC	CIDEC	CIDEC	3:9908393-9921938	SCRCON	SCRDFO	OK	0.718785	11.1655	3.95735	3.30241	0.0061	0.454352	no
IL1RN	IL1RN	IL1RN	2:113875469-113891593	SCRCON	SCRDFO	OK	3.76376	58.7292	3.96383	4.12575	0.0003	0.166248	no
GPRC5A	GPRC5A	GPRC5A	12:13043955-13066600	SCRCON	SCRDFO	OK	49.0487	766.376	3.96576	3.64858	0.00645	0.466305	no
C7orf10	C7orf10	C7orf10	7:40174574-40900366	SCRCON	SCRDFO	OK	0.126479	1.98598	3.97288	2.6155	0.02235	0.654609	no
GCNT3	GCNT3	GCNT3	15:59903981-59912210	SCRCON	SCRDFO	OK	16.2331	255.185	3.97453	4.28671	0.00025	0.150587	no
IL8	IL8	IL8	4:74606222-74609433	SCRCON	SCRDFO	OK	4.15021	65.462	3.9794	4.08557	0.0017	0.308794	no
CDKN2B	CDKN2B	CDKN2B	9:21994789-22121093	SCRCON	SCRDFO	OK	2.81246	44.5338	3.985	4.16005	0.00015	0.122241	no
C17orf67	C17orf67	C17orf67	17:54869273-54911256	SCRCON	SCRDFO	OK	0.227639	3.61685	3.98991	3.07259	0.02045	0.635745	no
SDCBP2	SDCBP2	SDCBP2	20:1290554-1373816	SCRCON	SCRDFO	OK	20.2595	338.587	4.06285	2.83065	0.01335	0.564266	no
FOSB	FOSB	FOSB	19:45971252-45978437	SCRCON	SCRDFO	OK	0.176617	3.0328	4.10195	3.36243	0.0134	0.564266	no
CEACAM6	CEACAM6	CEACAM6	19:42259397-42276113	SCRCON	SCRDFO	OK	45.1445	778	4.10715	3.76044	0.0049	0.419041	no
PLAUR	PLAUR	PLAUR	19:44150246-44174498	SCRCON	SCRDFO	OK	5.70863	98.7465	4.11251	4.10055	0.0038	0.384272	no
CD55	CD55	CD55	1:207494816-207534311	SCRCON	SCRDFO	OK	15.6142	270.941	4.11705	4.40297	0.00015	0.122241	no
MIR614	MIR614	MIR614	12:13068762-13068852	SCRCON	SCRDFO	OK	467.418	8367.98	4.16209	3.17816	0.01815	0.619335	no
CEACAM1	CEACAM1	CEACAM1	19:42901299-43156507	SCRCON	SCRDFO	OK	9.23772	174.451	4.23914	4.27638	5e-05	0.06927	no
HIST1H2BC	HIST1H2BC	HIST1H2BC	6:26123694-26124132	SCRCON	SCRDFO	OK	2.35772	44.7154	4.24531	3.49461	0.0141	0.577933	no
IL1B	IL1B	IL1B	2:113587336-113594356	SCRCON	SCRDFO	OK	1.1878	22.8548	4.26613	3.7079	0.0076	0.474281	no
ZSCAN12P1	ZSCAN12P1	ZSCAN12P1	6:28058584-28063493	SCRCON	SCRDFO	OK	0.66234	12.9334	4.28738	3.70391	0.0079	0.476793	no
HIST1H2AC	HIST1H2AC	HIST1H2AC	6:26124372-26124918	SCRCON	SCRDFO	OK	6.68168	131.419	4.29782	3.71642	0.00865	0.491136	no
GPR110	GPR110	GPR110	6:46967812-47010082	SCRCON	SCRDFO	OK	3.05536	61.7945	4.33807	4.58203	0.00015	0.122241	no
HIST1H3D	HIST1H3D	HIST1H3D	6:26197011-26199521	SCRCON	SCRDFO	OK	0.535394	10.9258	4.35099	3.2635	0.01585	0.595084	no
PRSS22	PRSS22	PRSS22	16:2902727-2908171	SCRCON	SCRDFO	OK	4.4356	90.9717	4.35822	4.50009	0.00045	0.201106	no
PTPRR	PTPRR	PTPRR	12:71031852-71314584	SCRCON	SCRDFO	OK	1.34943	27.9239	4.37108	4.20207	0.0002	0.13854	no
EMP1	EMP1	EMP1	12:13349601-13369708	SCRCON	SCRDFO	OK	21.8608	460.589	4.39706	4.51411	0.00035	0.179589	no
DENND2C	DENND2C	DENND2C	1:115127195-115212732	SCRCON	SCRDFO	OK	0.211454	4.505	4.41311	3.75511	0.0038	0.384272	no
HSD17B2	HSD17B2	HSD17B2	16:82068857-82132139	SCRCON	SCRDFO	OK	2.52168	53.8588	4.41672	4.3552	0.00015	0.122241	no
AKAP12	AKAP12	AKAP12	6:151561133-151679694	SCRCON	SCRDFO	OK	0.0956633	2.05285	4.42352	3.57688	0.0095	0.508158	no
SEMA7A	SEMA7A	SEMA7A	15:74701629-74726299	SCRCON	SCRDFO	OK	0.689133	14.8876	4.43319	3.68844	0.0053	0.429393	no
DUOX2	DUOX2	DUOX2	15:45384851-45406359	SCRCON	SCRDFO	OK	0.281282	6.1647	4.45394	3.79936	0.0084	0.491136	no
ATF3	ATF3	ATF3	1:212738675-212794119	SCRCON	SCRDFO	OK	5.11021	112.423	4.45941	4.68339	5e-05	0.06927	no
PPFIA4	PPFIA4	PPFIA4	1:203020310-203047864	SCRCON	SCRDFO	OK	0.0453204	1.01419	4.48402	3.25193	0.0248	0.66328	no
HIST1H1C	HIST1H1C	HIST1H1C	6:26055967-26056699	SCRCON	SCRDFO	OK	10.0488	226.214	4.49259	4.6395	0.0007	0.244482	no
CTGF	CTGF	CTGF	6:132269316-132272518	SCRCON	SCRDFO	OK	2.60367	59.9302	4.52466	4.65593	0.0006	0.244482	no
HDAC9	HDAC9	HDAC9	7:18126571-19036992	SCRCON	SCRDFO	OK	0.450999	10.5726	4.55107	4.1991	0.00085	0.244482	no
PRDM1	PRDM1	PRDM1	6:106534194-106557814	SCRCON	SCRDFO	OK	0.569316	13.482	4.56566	4.38694	0.00245	0.332768	no
HIST1H2BD	HIST1H2BD	HIST1H2BD	6:26158348-26171576	SCRCON	SCRDFO	OK	3.34536	79.8463	4.57699	4.03067	0.004	0.395829	no
KPNA7	KPNA7	KPNA7	7:98771196-98805089	SCRCON	SCRDFO	OK	0.12971	3.15148	4.60267	3.28287	0.0299	0.706417	no
TFF1	TFF1	TFF1	21:43782390-43786644	SCRCON	SCRDFO	OK	41.4259	1038.05	4.64719	4.99383	5e-05	0.06927	no
ALOXE3	ALOXE3	ALOXE3	17:7999217-8022234	SCRCON	SCRDFO	OK	0.0452762	1.15509	4.67311	3.1087	0.04975	0.807883	no
LYPD3	LYPD3	LYPD3	19:43964945-43969831	SCRCON	SCRDFO	OK	0.127895	3.39358	4.72978	3.38561	0.03015	0.706417	no
ABLIM3	ABLIM3	ABLIM3	5:148521053-148639999	SCRCON	SCRDFO	OK	0.112864	3.03082	4.74706	3.88769	0.0125	0.549762	no
DHRS9	DHRS9	DHRS9	2:169921298-169952677	SCRCON	SCRDFO	OK	8.53158	232.634	4.76911	4.77071	5e-05	0.06927	no
SPRR3	SPRR3	SPRR3	1:152974222-152976332	SCRCON	SCRDFO	OK	0.236151	6.44388	4.77015	3.27262	0.0309	0.706417	no
BCAT1	BCAT1	BCAT1	12:24962957-25102393	SCRCON	SCRDFO	OK	0.0211754	0.609292	4.84667	3.29624	0.01635	0.599487	no
ENO2	ENO2	ENO2	12:7023613-7032859	SCRCON	SCRDFO	OK	0.358535	10.458	4.86635	4.21379	0.0065	0.466305	no
KRT6A	KRT6A	KRT6A	12:52880957-52887181	SCRCON	SCRDFO	OK	0.659586	20.1041	4.92979	4.35384	0.0035	0.378321	no
LUM	LUM	LUM	12:91497231-91505542	SCRCON	SCRDFO	OK	0.157849	4.94531	4.96945	3.83415	0.0145	0.578914	no
CACNA1C	CACNA1C	CACNA1C	12:2162415-2807115	SCRCON	SCRDFO	OK	0.162266	5.09327	4.97216	4.65486	0.0002	0.13854	no
C12orf36	C12orf36	C12orf36	12:13523604-13529679	SCRCON	SCRDFO	OK	8.60946	287.89	5.06345	4.96323	0.0002	0.13854	no
MYPN	MYPN	MYPN	10:69865873-69971773	SCRCON	SCRDFO	OK	0.028886	0.969606	5.06896	3.28869	0.01605	0.599487	no
HIST1H2BG	HIST1H2BG	HIST1H2BG	6:26216427-26216872	SCRCON	SCRDFO	OK	0.686649	23.4331	5.09283	3.57679	0.03865	0.74362	no
IL1A	IL1A	IL1A	2:113531491-113542971	SCRCON	SCRDFO	OK	0.110771	3.81967	5.1078	3.95952	0.01415	0.578272	no
SLC16A3	SLC16A3	SLC16A3	17:80186281-80197375	SCRCON	SCRDFO	OK	3.99282	138.695	5.11836	5.17053	5e-05	0.06927	no
CALB2	CALB2	CALB2	16:71392615-71424342	SCRCON	SCRDFO	OK	0.238485	8.3367	5.12751	3.81099	0.00685	0.466305	no
IL37	IL37	IL37	2:113670547-113676458	SCRCON	SCRDFO	OK	0.678708	23.9304	5.13991	4.00209	0.00505	0.424016	no
TMEM45A	TMEM45A	TMEM45A	3:100211462-100296285	SCRCON	SCRDFO	OK	1.25118	44.2794	5.14527	4.58072	0.00325	0.377324	no
SPRR2D	SPRR2D	SPRR2D	1:153012200-153013594	SCRCON	SCRDFO	OK	0.51776	18.8603	5.18693	3.74199	0.0171	0.602808	no
CEACAM7	CEACAM7	CEACAM7	19:42177234-42192096	SCRCON	SCRDFO	OK	0.960562	35.6445	5.21366	4.60099	0.00275	0.34947	no
REN	REN	REN	1:204123943-204135465	SCRCON	SCRDFO	OK	0.93596	34.9734	5.22367	4.68365	0.0037	0.382536	no
RND1	RND1	RND1	12:49250915-49259653	SCRCON	SCRDFO	OK	0.582301	22.5518	5.27533	4.59072	0.00445	0.418234	no
DUSP5	DUSP5	DUSP5	10:112257624-112271302	SCRCON	SCRDFO	OK	3.45867	134.616	5.28249	5.18354	5e-05	0.06927	no
SSUH2	SSUH2	SSUH2	3:8661085-8693764	SCRCON	SCRDFO	OK	0.171614	6.68596	5.2839	3.88119	0.01055	0.531895	no
C11orf86	C11orf86	C11orf86	11:66742753-66744479	SCRCON	SCRDFO	OK	0.223906	8.73726	5.28621	3.77681	0.0238	0.658408	no
ANGPTL4	ANGPTL4	ANGPTL4	19:8429010-8439257	SCRCON	SCRDFO	OK	0.814374	38.8182	5.5749	5.20364	0.0003	0.166248	no
RSAD2	RSAD2	RSAD2	2:7017795-7038363	SCRCON	SCRDFO	OK	0.596987	29.326	5.61833	4.92681	0.00265	0.34947	no
AHNAK2	AHNAK2	AHNAK2	14:105403590-105444694	SCRCON	SCRDFO	OK	0.0893112	4.7137	5.72188	5.07783	0.00205	0.319109	no
MMP1	MMP1	MMP1	11:102654406-102714342	SCRCON	SCRDFO	OK	0.340933	18.0438	5.72587	3.64871	0.03365	0.721607	no
MMP10	MMP10	MMP10	11:102641232-102651359	SCRCON	SCRDFO	OK	0.370595	20.7726	5.80869	5.0092	0.00585	0.442874	no
SPRR1A	SPRR1A	SPRR1A	1:152956563-152958290	SCRCON	SCRDFO	OK	1.86974	105.37	5.81648	4.91776	0.0194	0.625198	no
TCN1	TCN1	TCN1	11:59620280-59634041	SCRCON	SCRDFO	OK	0.483262	38.3014	6.30845	5.60575	0.00515	0.426277	no
LINC00520	LINC00520	LINC00520	14:56247852-56263392	SCRCON	SCRDFO	OK	0.147119	12.2961	6.38507	4.97502	0.02045	0.635745	no
MUC17	MUC17	MUC17	7:100663363-100702140	SCRCON	SCRDFO	OK	0.0213213	1.86298	6.44918	5.1927	0.01405	0.577593	no
